# Supplementary material for: Steric augmentation of three-coordinate Cu(i) β-diketiminate isocyanide chromophores to achieve microsecond excited-state lifetime
Source: Chem Sci. 2026 Feb 24;17(15):7659–66. doi: 10.1039/d5sc09786j (PMC12931634; doi:10.1039/d5sc09786j)
Supplement: SC-017-D5SC09786J-s002 [file SC-017-D5SC09786J-s002.cif]

# Supplementary Information (SI) for Chemical Science.
# This journal is © The Royal Society of Chemistry 2026

####################################################################### 
# 
# This file contains crystal structure data downloaded from the 
# Cambridge Structural Database (CSD) hosted by the Cambridge 
# Crystallographic Data Centre (CCDC).
# 
# Full information about CCDC data access policies and citation 
# guidelines are available at http://www.ccdc.cam.ac.uk/access/V1 
# 
# Audit and citation data items may have been added by the CCDC. 
# Please retain this information to preserve the provenance of 
# this file and to allow appropriate attribution of the data. 
# 
#######################################################################

data_Ph-ArPh2
_database_code_depnum_ccdc_archive 'CCDC 2464277'
loop_
_audit_author_name
_audit_author_address
'Thomas Teets'
;University of Houston
United States of America
;
_audit_update_record             
;
2025-06-14 deposited with the CCDC.	2026-02-17 downloaded from the CCDC.
;

_audit_creation_method           SHELXL-2018/3
_shelx_SHELXL_version_number     2018/3
_chemical_name_systematic        ?
_chemical_name_common            ?
_chemical_melting_point          ?
_chemical_formula_moiety         ?
_chemical_formula_sum            'C36 H30 Cu N3'
_chemical_formula_weight         568.17

loop_
_atom_type_symbol
_atom_type_description
_atom_type_scat_dispersion_real
_atom_type_scat_dispersion_imag
_atom_type_scat_source
C C 0.0181 0.0091 'International Tables Vol C Tables 4.2.6.8 and 6.1.1.4'
H H 0.0000 0.0000 'International Tables Vol C Tables 4.2.6.8 and 6.1.1.4'
N N 0.0311 0.0180 'International Tables Vol C Tables 4.2.6.8 and 6.1.1.4'
Cu Cu -1.9646 0.5888 'International Tables Vol C Tables 4.2.6.8 and 6.1.1.4'

_space_group_crystal_system      monoclinic
_space_group_IT_number           14
_space_group_name_H-M_alt        'P 21/c'
_space_group_name_Hall           '-P 2ybc'

_shelx_space_group_comment       
; 
The symmetry employed for this shelxl refinement is uniquely defined 
by the following loop, which should always be used as a source of 
symmetry information in preference to the above space-group names. 
They are only intended as comments. 
;

loop_
_space_group_symop_operation_xyz
'x, y, z'
'-x, y+1/2, -z+1/2'
'-x, -y, -z'
'x, -y-1/2, z-1/2'

_cell_length_a                   21.7604(4)
_cell_length_b                   11.5604(2)
_cell_length_c                   11.3630(2)
_cell_angle_alpha                90
_cell_angle_beta                 102.3240(10)
_cell_angle_gamma                90
_cell_volume                     2792.59(9)
_cell_formula_units_Z            4
_cell_measurement_temperature    100(2)
_cell_measurement_reflns_used    9841
_cell_measurement_theta_min      4.16
_cell_measurement_theta_max      68.26

_exptl_crystal_description       plate
_exptl_crystal_colour            yellow
_exptl_crystal_density_meas      ?
_exptl_crystal_density_method    ?
_exptl_crystal_density_diffrn    1.351
_exptl_crystal_F_000             1184
_exptl_transmission_factor_min   ?
_exptl_transmission_factor_max   ?
_exptl_crystal_size_max          0.152
_exptl_crystal_size_mid          0.034
_exptl_crystal_size_min          0.010
_exptl_absorpt_coefficient_mu    1.324
_shelx_estimated_absorpt_T_min   0.824
_shelx_estimated_absorpt_T_max   0.987
_exptl_absorpt_correction_type   multi-scan
_exptl_absorpt_correction_T_min  0.6645
_exptl_absorpt_correction_T_max  0.7531
_exptl_absorpt_process_details   sadabs
_exptl_absorpt_special_details   ?
_diffrn_ambient_temperature      100(2)
_diffrn_radiation_wavelength     1.54178
_diffrn_radiation_type           CuK\a
_diffrn_source                   ?
_diffrn_measurement_device_type  'Bruker APEX-II CCD'
_diffrn_measurement_method       '\f and \w scans'
_diffrn_detector_area_resol_mean ?
_diffrn_reflns_number            53189
_diffrn_reflns_av_unetI/netI     0.0182
_diffrn_reflns_av_R_equivalents  0.0407
_diffrn_reflns_limit_h_min       -26
_diffrn_reflns_limit_h_max       26
_diffrn_reflns_limit_k_min       -13
_diffrn_reflns_limit_k_max       13
_diffrn_reflns_limit_l_min       -13
_diffrn_reflns_limit_l_max       13
_diffrn_reflns_theta_min         2.078
_diffrn_reflns_theta_max         68.275
_diffrn_reflns_theta_full        67.679
_diffrn_measured_fraction_theta_max 0.998
_diffrn_measured_fraction_theta_full 0.999
_diffrn_reflns_Laue_measured_fraction_max 0.998
_diffrn_reflns_Laue_measured_fraction_full 0.999
_diffrn_reflns_point_group_measured_fraction_max 0.998
_diffrn_reflns_point_group_measured_fraction_full 0.999
_reflns_number_total             5110
_reflns_number_gt                4565
_reflns_threshold_expression     'I > 2\s(I)'
_reflns_Friedel_coverage         0.000
_reflns_Friedel_fraction_max     .
_reflns_Friedel_fraction_full    .

_reflns_special_details          
; 
 Reflections were merged by SHELXL according to the crystal 
 class for the calculation of statistics and refinement. 
  
 _reflns_Friedel_fraction is defined as the number of unique 
 Friedel pairs measured divided by the number that would be 
 possible theoretically, ignoring centric projections and 
 systematic absences. 
;

_computing_data_collection       'Bruker APEX2'
_computing_cell_refinement       'Bruker SAINT'
_computing_data_reduction        'Bruker SAINT'
_computing_structure_solution    'SHELXT 2018/2 (Sheldrick, 2018)'
_computing_structure_refinement  'SHELXL-2018/3 (Sheldrick, 2018)'
_computing_molecular_graphics    'Bruker SHELXTL'
_computing_publication_material  'Bruker SHELXTL'
_refine_special_details          ?
_refine_ls_structure_factor_coef Fsqd
_refine_ls_matrix_type           full
_refine_ls_weighting_scheme      calc
_refine_ls_weighting_details     
'w=1/[\s^2^(Fo^2^)+(0.0321P)^2^+3.4148P] where P=(Fo^2^+2Fc^2^)/3'
_atom_sites_solution_primary     ?
_atom_sites_solution_secondary   ?
_atom_sites_solution_hydrogens   geom
_refine_ls_hydrogen_treatment    constr
_refine_ls_extinction_method     none
_refine_ls_extinction_coef       .
_refine_ls_number_reflns         5110
_refine_ls_number_parameters     363
_refine_ls_number_restraints     0
_refine_ls_R_factor_all          0.0381
_refine_ls_R_factor_gt           0.0324
_refine_ls_wR_factor_ref         0.0848
_refine_ls_wR_factor_gt          0.0819
_refine_ls_goodness_of_fit_ref   1.063
_refine_ls_restrained_S_all      1.063
_refine_ls_shift/su_max          0.001
_refine_ls_shift/su_mean         0.000

loop_
_atom_site_label
_atom_site_type_symbol
_atom_site_fract_x
_atom_site_fract_y
_atom_site_fract_z
_atom_site_U_iso_or_equiv
_atom_site_adp_type
_atom_site_occupancy
_atom_site_site_symmetry_order
_atom_site_calc_flag
_atom_site_refinement_flags_posn
_atom_site_refinement_flags_adp
_atom_site_refinement_flags_occupancy
_atom_site_disorder_assembly
_atom_site_disorder_group
Cu1 Cu 0.26170(2) 0.33257(2) 0.28692(2) 0.01401(9) Uani 1 1 d . . . . .
N1 N 0.22179(7) 0.18151(13) 0.25468(13) 0.0135(3) Uani 1 1 d . . . . .
N2 N 0.32177(7) 0.29429(14) 0.43508(13) 0.0129(3) Uani 1 1 d . . . . .
N3 N 0.25228(7) 0.55872(13) 0.15808(13) 0.0124(3) Uani 1 1 d . . . . .
C1 C 0.21955(10) -0.03171(17) 0.28203(18) 0.0214(4) Uani 1 1 d . . . . .
H1A H 0.180256 -0.044089 0.309258 0.032 Uiso 1 1 calc R U . . .
H1B H 0.250553 -0.089841 0.318724 0.032 Uiso 1 1 calc R U . . .
H1C H 0.211585 -0.038675 0.194121 0.032 Uiso 1 1 calc R U . . .
C2 C 0.24475(9) 0.08830(16) 0.31919(16) 0.0147(4) Uani 1 1 d . . . . .
C3 C 0.29528(9) 0.09231(16) 0.41873(16) 0.0154(4) Uani 1 1 d . . . . .
H3A H 0.307578 0.019268 0.454384 0.018 Uiso 1 1 calc R U . . .
C4 C 0.33082(9) 0.18623(16) 0.47471(16) 0.0136(4) Uani 1 1 d . . . . .
C5 C 0.38239(9) 0.15740(17) 0.58313(17) 0.0187(4) Uani 1 1 d . . . . .
H5A H 0.418671 0.207896 0.584157 0.028 Uiso 1 1 calc R U . . .
H5B H 0.395080 0.076491 0.578359 0.028 Uiso 1 1 calc R U . . .
H5C H 0.366748 0.169159 0.656984 0.028 Uiso 1 1 calc R U . . .
C11 C 0.16938(9) 0.16681(16) 0.15622(16) 0.0145(4) Uani 1 1 d . . . . .
C12 C 0.17522(9) 0.19476(17) 0.03971(17) 0.0171(4) Uani 1 1 d . . . . .
H12A H 0.213577 0.226068 0.026663 0.021 Uiso 1 1 calc R U . . .
C13 C 0.12519(10) 0.17705(18) -0.05744(18) 0.0211(4) Uani 1 1 d . . . . .
H13A H 0.130039 0.194134 -0.136731 0.025 Uiso 1 1 calc R U . . .
C14 C 0.06837(10) 0.13471(19) -0.03960(18) 0.0223(4) Uani 1 1 d . . . . .
H14A H 0.034389 0.122326 -0.106304 0.027 Uiso 1 1 calc R U . . .
C15 C 0.06145(10) 0.11052(18) 0.07641(19) 0.0220(4) Uani 1 1 d . . . . .
H15A H 0.022319 0.082770 0.089297 0.026 Uiso 1 1 calc R U . . .
C16 C 0.11134(9) 0.12663(17) 0.17373(17) 0.0182(4) Uani 1 1 d . . . . .
H16A H 0.106067 0.110259 0.252904 0.022 Uiso 1 1 calc R U . . .
C21 C 0.35646(8) 0.38518(16) 0.50448(16) 0.0129(4) Uani 1 1 d . . . . .
C22 C 0.34801(9) 0.41028(17) 0.62026(17) 0.0161(4) Uani 1 1 d . . . . .
H22A H 0.319156 0.366196 0.653907 0.019 Uiso 1 1 calc R U . . .
C23 C 0.38168(9) 0.49950(17) 0.68628(17) 0.0182(4) Uani 1 1 d . . . . .
H23A H 0.375699 0.515980 0.764977 0.022 Uiso 1 1 calc R U . . .
C24 C 0.42380(9) 0.56457(17) 0.63869(18) 0.0183(4) Uani 1 1 d . . . . .
H24A H 0.447520 0.624249 0.684915 0.022 Uiso 1 1 calc R U . . .
C25 C 0.43103(9) 0.54162(17) 0.52243(18) 0.0179(4) Uani 1 1 d . . . . .
H25A H 0.459141 0.587186 0.488370 0.021 Uiso 1 1 calc R U . . .
C26 C 0.39754(9) 0.45268(16) 0.45542(17) 0.0157(4) Uani 1 1 d . . . . .
H26A H 0.402744 0.437984 0.375871 0.019 Uiso 1 1 calc R U . . .
C31 C 0.12317(9) 0.62781(18) 0.09741(17) 0.0180(4) Uani 1 1 d . . . . .
C32 C 0.08141(10) 0.6868(2) 0.15392(19) 0.0243(5) Uani 1 1 d . . . . .
H32A H 0.086433 0.767470 0.168600 0.029 Uiso 1 1 calc R U . . .
C33 C 0.03257(10) 0.6278(2) 0.1887(2) 0.0314(5) Uani 1 1 d . . . . .
H33A H 0.004280 0.668443 0.226982 0.038 Uiso 1 1 calc R U . . .
C34 C 0.02495(10) 0.5107(2) 0.1680(2) 0.0322(6) Uani 1 1 d . . . . .
H34A H -0.008455 0.470757 0.192257 0.039 Uiso 1 1 calc R U . . .
C35 C 0.06600(10) 0.4510(2) 0.11184(19) 0.0279(5) Uani 1 1 d . . . . .
H35A H 0.060805 0.370255 0.097765 0.034 Uiso 1 1 calc R U . . .
C36 C 0.11466(9) 0.50956(19) 0.07625(18) 0.0216(4) Uani 1 1 d . . . . .
H36A H 0.142444 0.468616 0.037083 0.026 Uiso 1 1 calc R U . . .
C40 C 0.25497(8) 0.47101(17) 0.20875(16) 0.0141(4) Uani 1 1 d . . . . .
C41 C 0.23761(9) 0.65885(16) 0.08833(16) 0.0129(4) Uani 1 1 d . . . . .
C42 C 0.17412(9) 0.69372(17) 0.05828(16) 0.0153(4) Uani 1 1 d . . . . .
C43 C 0.15992(9) 0.79407(18) -0.01024(17) 0.0186(4) Uani 1 1 d . . . . .
H43A H 0.117589 0.820138 -0.031288 0.022 Uiso 1 1 calc R U . . .
C44 C 0.20667(9) 0.85656(17) -0.04823(17) 0.0192(4) Uani 1 1 d . . . . .
H44A H 0.196150 0.924962 -0.094467 0.023 Uiso 1 1 calc R U . . .
C45 C 0.26860(9) 0.81937(17) -0.01884(16) 0.0164(4) Uani 1 1 d . . . . .
H45A H 0.300101 0.862502 -0.045864 0.020 Uiso 1 1 calc R U . . .
C46 C 0.28556(9) 0.71960(16) 0.04980(15) 0.0129(4) Uani 1 1 d . . . . .
C51 C 0.35244(9) 0.68098(15) 0.07481(16) 0.0128(4) Uani 1 1 d . . . . .
C52 C 0.38393(9) 0.67890(16) -0.02065(16) 0.0151(4) Uani 1 1 d . . . . .
H52A H 0.361499 0.697110 -0.099719 0.018 Uiso 1 1 calc R U . . .
C53 C 0.44710(9) 0.65080(17) -0.00184(18) 0.0182(4) Uani 1 1 d . . . . .
H53A H 0.467544 0.649281 -0.067808 0.022 Uiso 1 1 calc R U . . .
C54 C 0.48061(9) 0.62485(17) 0.11329(18) 0.0195(4) Uani 1 1 d . . . . .
H54A H 0.524210 0.607374 0.126755 0.023 Uiso 1 1 calc R U . . .
C55 C 0.44983(9) 0.62462(17) 0.20902(17) 0.0183(4) Uani 1 1 d . . . . .
H55A H 0.472489 0.605930 0.287788 0.022 Uiso 1 1 calc R U . . .
C56 C 0.38636(9) 0.65148(16) 0.19004(16) 0.0143(4) Uani 1 1 d . . . . .
H56A H 0.365705 0.649858 0.255723 0.017 Uiso 1 1 calc R U . . .

loop_
_atom_site_aniso_label
_atom_site_aniso_U_11
_atom_site_aniso_U_22
_atom_site_aniso_U_33
_atom_site_aniso_U_23
_atom_site_aniso_U_13
_atom_site_aniso_U_12
Cu1 0.01584(15) 0.01241(15) 0.01367(14) 0.00239(10) 0.00294(11) 0.00022(11)
N1 0.0139(7) 0.0143(8) 0.0124(7) 0.0004(6) 0.0031(6) 0.0004(6)
N2 0.0139(7) 0.0131(8) 0.0122(7) 0.0001(6) 0.0036(6) -0.0001(6)
N3 0.0140(8) 0.0118(8) 0.0119(7) 0.0000(6) 0.0036(6) 0.0002(6)
C1 0.0288(11) 0.0145(10) 0.0196(10) 0.0013(8) 0.0024(8) -0.0029(8)
C2 0.0199(10) 0.0132(9) 0.0130(9) -0.0002(7) 0.0079(7) -0.0007(7)
C3 0.0196(10) 0.0123(9) 0.0150(9) 0.0039(7) 0.0053(8) 0.0020(7)
C4 0.0149(9) 0.0154(10) 0.0122(9) 0.0030(7) 0.0069(7) 0.0028(7)
C5 0.0178(10) 0.0165(10) 0.0203(10) 0.0045(8) 0.0003(8) 0.0019(8)
C11 0.0159(9) 0.0120(9) 0.0153(9) -0.0028(7) 0.0025(7) -0.0002(7)
C12 0.0161(9) 0.0178(10) 0.0183(10) 0.0026(8) 0.0058(8) -0.0002(7)
C13 0.0242(10) 0.0251(11) 0.0137(9) 0.0024(8) 0.0033(8) 0.0011(9)
C14 0.0206(10) 0.0245(11) 0.0190(10) -0.0037(8) -0.0020(8) -0.0020(8)
C15 0.0180(10) 0.0239(11) 0.0248(11) -0.0045(8) 0.0061(8) -0.0063(8)
C16 0.0200(10) 0.0203(10) 0.0155(9) -0.0017(8) 0.0064(8) -0.0041(8)
C21 0.0117(9) 0.0117(9) 0.0139(9) 0.0021(7) -0.0004(7) 0.0031(7)
C22 0.0168(9) 0.0164(10) 0.0159(9) 0.0014(7) 0.0050(7) 0.0005(7)
C23 0.0192(10) 0.0199(10) 0.0150(9) -0.0020(8) 0.0026(8) 0.0049(8)
C24 0.0166(9) 0.0135(9) 0.0221(10) -0.0021(8) -0.0016(8) 0.0029(8)
C25 0.0148(9) 0.0145(10) 0.0245(10) 0.0035(8) 0.0048(8) 0.0012(7)
C26 0.0178(9) 0.0141(9) 0.0159(9) 0.0015(7) 0.0052(7) 0.0026(7)
C31 0.0145(9) 0.0246(11) 0.0132(9) 0.0062(8) -0.0005(7) 0.0012(8)
C32 0.0199(10) 0.0320(12) 0.0215(10) 0.0066(9) 0.0052(8) 0.0050(9)
C33 0.0188(11) 0.0512(16) 0.0257(11) 0.0139(11) 0.0079(9) 0.0072(10)
C34 0.0156(10) 0.0520(16) 0.0269(11) 0.0211(11) 0.0000(9) -0.0060(10)
C35 0.0209(11) 0.0319(13) 0.0260(11) 0.0127(9) -0.0062(9) -0.0078(9)
C36 0.0177(10) 0.0262(11) 0.0186(10) 0.0055(8) -0.0016(8) -0.0010(8)
C40 0.0128(9) 0.0164(10) 0.0129(9) -0.0013(8) 0.0026(7) -0.0001(7)
C41 0.0181(9) 0.0103(9) 0.0100(8) -0.0001(7) 0.0023(7) 0.0014(7)
C42 0.0174(9) 0.0171(10) 0.0111(9) 0.0000(7) 0.0024(7) 0.0012(7)
C43 0.0168(9) 0.0204(10) 0.0180(9) 0.0030(8) 0.0021(8) 0.0054(8)
C44 0.0246(10) 0.0154(10) 0.0168(9) 0.0057(8) 0.0027(8) 0.0037(8)
C45 0.0205(10) 0.0148(10) 0.0141(9) 0.0007(7) 0.0040(7) -0.0013(8)
C46 0.0179(9) 0.0117(9) 0.0089(8) -0.0018(7) 0.0023(7) 0.0007(7)
C51 0.0162(9) 0.0070(9) 0.0150(9) -0.0009(7) 0.0027(7) -0.0021(7)
C52 0.0207(10) 0.0115(9) 0.0128(9) 0.0007(7) 0.0032(7) -0.0021(7)
C53 0.0214(10) 0.0159(10) 0.0199(10) -0.0002(8) 0.0101(8) -0.0005(8)
C54 0.0169(10) 0.0172(10) 0.0242(10) -0.0004(8) 0.0041(8) 0.0016(8)
C55 0.0219(10) 0.0150(10) 0.0163(9) 0.0014(7) 0.0000(8) 0.0005(8)
C56 0.0195(9) 0.0112(9) 0.0126(9) -0.0006(7) 0.0040(7) -0.0005(7)

_geom_special_details            
; 
 All esds (except the esd in the dihedral angle between two l.s. planes) 
 are estimated using the full covariance matrix.  The cell esds are taken 
 into account individually in the estimation of esds in distances, angles 
 and torsion angles; correlations between esds in cell parameters are only 
 used when they are defined by crystal symmetry.  An approximate (isotropic) 
 treatment of cell esds is used for estimating esds involving l.s. planes. 
;

loop_
_geom_bond_atom_site_label_1
_geom_bond_atom_site_label_2
_geom_bond_distance
_geom_bond_site_symmetry_2
_geom_bond_publ_flag
Cu1 C40 1.8210(19) . ?
Cu1 N2 1.9491(15) . ?
Cu1 N1 1.9500(16) . ?
N1 C2 1.339(2) . ?
N1 C11 1.427(2) . ?
N2 C4 1.328(2) . ?
N2 C21 1.429(2) . ?
N3 C40 1.161(2) . ?
N3 C41 1.401(2) . ?
C1 C2 1.518(3) . ?
C2 C3 1.400(3) . ?
C3 C4 1.404(3) . ?
C4 C5 1.516(3) . ?
C11 C12 1.395(3) . ?
C11 C16 1.399(3) . ?
C12 C13 1.390(3) . ?
C13 C14 1.384(3) . ?
C14 C15 1.387(3) . ?
C15 C16 1.387(3) . ?
C21 C26 1.390(3) . ?
C21 C22 1.397(3) . ?
C22 C23 1.389(3) . ?
C23 C24 1.382(3) . ?
C24 C25 1.389(3) . ?
C25 C26 1.390(3) . ?
C31 C36 1.394(3) . ?
C31 C32 1.397(3) . ?
C31 C42 1.489(3) . ?
C32 C33 1.389(3) . ?
C33 C34 1.378(4) . ?
C34 C35 1.387(4) . ?
C35 C36 1.388(3) . ?
C41 C46 1.403(3) . ?
C41 C42 1.409(3) . ?
C42 C43 1.395(3) . ?
C43 C44 1.389(3) . ?
C44 C45 1.386(3) . ?
C45 C46 1.397(3) . ?
C46 C51 1.491(3) . ?
C51 C56 1.401(3) . ?
C51 C52 1.401(3) . ?
C52 C53 1.384(3) . ?
C53 C54 1.388(3) . ?
C54 C55 1.394(3) . ?
C55 C56 1.387(3) . ?

loop_
_geom_angle_atom_site_label_1
_geom_angle_atom_site_label_2
_geom_angle_atom_site_label_3
_geom_angle
_geom_angle_site_symmetry_1
_geom_angle_site_symmetry_3
_geom_angle_publ_flag
C40 Cu1 N2 126.17(7) . . ?
C40 Cu1 N1 135.17(7) . . ?
N2 Cu1 N1 98.54(6) . . ?
C2 N1 C11 118.42(16) . . ?
C2 N1 Cu1 121.26(12) . . ?
C11 N1 Cu1 120.22(12) . . ?
C4 N2 C21 118.81(15) . . ?
C4 N2 Cu1 122.00(13) . . ?
C21 N2 Cu1 119.18(12) . . ?
C40 N3 C41 169.53(18) . . ?
N1 C2 C3 123.56(17) . . ?
N1 C2 C1 120.86(16) . . ?
C3 C2 C1 115.45(17) . . ?
C2 C3 C4 130.79(17) . . ?
N2 C4 C3 123.11(17) . . ?
N2 C4 C5 120.85(17) . . ?
C3 C4 C5 116.02(16) . . ?
C12 C11 C16 118.67(17) . . ?
C12 C11 N1 119.81(16) . . ?
C16 C11 N1 121.51(16) . . ?
C13 C12 C11 120.34(18) . . ?
C14 C13 C12 120.55(18) . . ?
C13 C14 C15 119.48(18) . . ?
C14 C15 C16 120.35(19) . . ?
C15 C16 C11 120.53(18) . . ?
C26 C21 C22 119.10(17) . . ?
C26 C21 N2 120.06(16) . . ?
C22 C21 N2 120.80(16) . . ?
C23 C22 C21 120.16(18) . . ?
C24 C23 C22 120.68(18) . . ?
C23 C24 C25 119.17(18) . . ?
C24 C25 C26 120.66(18) . . ?
C25 C26 C21 120.18(17) . . ?
C36 C31 C32 118.84(19) . . ?
C36 C31 C42 122.03(18) . . ?
C32 C31 C42 119.10(19) . . ?
C33 C32 C31 120.3(2) . . ?
C34 C33 C32 120.3(2) . . ?
C33 C34 C35 120.1(2) . . ?
C34 C35 C36 119.9(2) . . ?
C35 C36 C31 120.6(2) . . ?
N3 C40 Cu1 178.10(17) . . ?
N3 C41 C46 119.70(16) . . ?
N3 C41 C42 117.82(16) . . ?
C46 C41 C42 122.48(17) . . ?
C43 C42 C41 117.52(17) . . ?
C43 C42 C31 120.13(17) . . ?
C41 C42 C31 122.35(17) . . ?
C44 C43 C42 121.08(18) . . ?
C45 C44 C43 120.18(18) . . ?
C44 C45 C46 121.19(18) . . ?
C45 C46 C41 117.53(17) . . ?
C45 C46 C51 118.98(16) . . ?
C41 C46 C51 123.47(16) . . ?
C56 C51 C52 118.18(17) . . ?
C56 C51 C46 123.31(16) . . ?
C52 C51 C46 118.44(16) . . ?
C53 C52 C51 121.20(17) . . ?
C52 C53 C54 120.07(18) . . ?
C53 C54 C55 119.53(18) . . ?
C56 C55 C54 120.44(18) . . ?
C55 C56 C51 120.54(17) . . ?

_refine_diff_density_max         0.324
_refine_diff_density_min         -0.590
_refine_diff_density_rms         0.054

_shelx_res_file                  
; 
TITL ak21_a.res in P2(1)/c 
    ak21.res 
    created by SHELXL-2018/3 at 15:14:03 on 22-May-2025 
REM Old TITL ak21 in P2(1)/c 
REM SHELXT solution in P2(1)/c: R1 0.085, Rweak 0.004, Alpha 0.029 
REM <I/s>   0.595 for  283 systematic absences,  Orientation as input 
REM Formula found by SHELXT:  C36 N3 Cu 
  
CELL  1.54178  21.7604  11.5604  11.3630   90.000  102.324   90.000 
ZERR    4.000   0.0004   0.0002   0.0002    0.000    0.001    0.000 
LATT  1 
SYMM -X, 1/2+Y, 1/2-Z 
SFAC C H N CU 
UNIT 144 120 12 4 
TEMP -173.150 
SIZE 0.01 0.034 0.152 
L.S. 16 
BOND 
LIST 4 
FMAP 2 
PLAN 20 
acta 
WGHT    0.032100    3.414800 
FVAR       0.38600 
CU1   4    0.261705    0.332573    0.286921    11.00000    0.01584    0.01241 = 
         0.01367    0.00239    0.00294    0.00022 
N1    3    0.221795    0.181510    0.254682    11.00000    0.01387    0.01433 = 
         0.01243    0.00037    0.00305    0.00040 
N2    3    0.321768    0.294290    0.435080    11.00000    0.01388    0.01314 = 
         0.01216    0.00008    0.00361   -0.00006 
N3    3    0.252280    0.558724    0.158084    11.00000    0.01397    0.01182 = 
         0.01190    0.00004    0.00357    0.00023 
C1    1    0.219554   -0.031712    0.282029    11.00000    0.02881    0.01450 = 
         0.01963    0.00126    0.00237   -0.00285 
AFIX 137 
H1A   2    0.180256   -0.044089    0.309258    11.00000   -1.50000 
H1B   2    0.250553   -0.089841    0.318724    11.00000   -1.50000 
H1C   2    0.211585   -0.038675    0.194121    11.00000   -1.50000 
AFIX   0 
C2    1    0.244754    0.088299    0.319185    11.00000    0.01986    0.01315 = 
         0.01296   -0.00022    0.00789   -0.00073 
C3    1    0.295278    0.092311    0.418731    11.00000    0.01962    0.01227 = 
         0.01499    0.00389    0.00533    0.00204 
AFIX  43 
H3A   2    0.307578    0.019268    0.454384    11.00000   -1.20000 
AFIX   0 
C4    1    0.330822    0.186234    0.474706    11.00000    0.01491    0.01543 = 
         0.01221    0.00301    0.00689    0.00285 
C5    1    0.382388    0.157396    0.583135    11.00000    0.01779    0.01654 = 
         0.02025    0.00450    0.00035    0.00193 
AFIX 137 
H5A   2    0.418671    0.207896    0.584157    11.00000   -1.50000 
H5B   2    0.395080    0.076491    0.578359    11.00000   -1.50000 
H5C   2    0.366748    0.169159    0.656984    11.00000   -1.50000 
AFIX   0 
C11   1    0.169383    0.166813    0.156215    11.00000    0.01594    0.01199 = 
         0.01527   -0.00281    0.00254   -0.00018 
C12   1    0.175218    0.194762    0.039708    11.00000    0.01610    0.01780 = 
         0.01831    0.00255    0.00577   -0.00024 
AFIX  43 
H12A  2    0.213577    0.226068    0.026663    11.00000   -1.20000 
AFIX   0 
C13   1    0.125191    0.177046   -0.057440    11.00000    0.02420    0.02515 = 
         0.01373    0.00241    0.00326    0.00112 
AFIX  43 
H13A  2    0.130039    0.194134   -0.136731    11.00000   -1.20000 
AFIX   0 
C14   1    0.068371    0.134712   -0.039604    11.00000    0.02065    0.02449 = 
         0.01902   -0.00372   -0.00198   -0.00196 
AFIX  43 
H14A  2    0.034389    0.122326   -0.106304    11.00000   -1.20000 
AFIX   0 
C15   1    0.061446    0.110523    0.076415    11.00000    0.01795    0.02386 = 
         0.02481   -0.00452    0.00607   -0.00625 
AFIX  43 
H15A  2    0.022319    0.082770    0.089297    11.00000   -1.20000 
AFIX   0 
C16   1    0.111341    0.126634    0.173728    11.00000    0.01996    0.02028 = 
         0.01550   -0.00169    0.00645   -0.00413 
AFIX  43 
H16A  2    0.106067    0.110259    0.252904    11.00000   -1.20000 
AFIX   0 
C21   1    0.356464    0.385182    0.504478    11.00000    0.01170    0.01173 = 
         0.01388    0.00212   -0.00038    0.00312 
C22   1    0.348009    0.410275    0.620259    11.00000    0.01679    0.01643 = 
         0.01589    0.00138    0.00501    0.00048 
AFIX  43 
H22A  2    0.319156    0.366196    0.653907    11.00000   -1.20000 
AFIX   0 
C23   1    0.381683    0.499505    0.686284    11.00000    0.01924    0.01992 = 
         0.01502   -0.00197    0.00262    0.00487 
AFIX  43 
H23A  2    0.375699    0.515980    0.764977    11.00000   -1.20000 
AFIX   0 
C24   1    0.423803    0.564571    0.638687    11.00000    0.01657    0.01354 = 
         0.02211   -0.00215   -0.00164    0.00287 
AFIX  43 
H24A  2    0.447520    0.624249    0.684915    11.00000   -1.20000 
AFIX   0 
C25   1    0.431027    0.541623    0.522425    11.00000    0.01478    0.01449 = 
         0.02455    0.00351    0.00478    0.00121 
AFIX  43 
H25A  2    0.459141    0.587186    0.488370    11.00000   -1.20000 
AFIX   0 
C26   1    0.397543    0.452685    0.455423    11.00000    0.01776    0.01406 = 
         0.01595    0.00155    0.00521    0.00257 
AFIX  43 
H26A  2    0.402744    0.437984    0.375871    11.00000   -1.20000 
AFIX   0 
C31   1    0.123171    0.627810    0.097414    11.00000    0.01452    0.02456 = 
         0.01324    0.00618   -0.00051    0.00123 
C32   1    0.081410    0.686763    0.153920    11.00000    0.01989    0.03198 = 
         0.02151    0.00660    0.00515    0.00496 
AFIX  43 
H32A  2    0.086433    0.767470    0.168600    11.00000   -1.20000 
AFIX   0 
C33   1    0.032565    0.627823    0.188729    11.00000    0.01876    0.05115 = 
         0.02573    0.01388    0.00791    0.00718 
AFIX  43 
H33A  2    0.004280    0.668443    0.226982    11.00000   -1.20000 
AFIX   0 
C34   1    0.024945    0.510683    0.168027    11.00000    0.01564    0.05200 = 
         0.02689    0.02109    0.00003   -0.00597 
AFIX  43 
H34A  2   -0.008455    0.470757    0.192257    11.00000   -1.20000 
AFIX   0 
C35   1    0.065999    0.451025    0.111844    11.00000    0.02094    0.03189 = 
         0.02598    0.01275   -0.00622   -0.00781 
AFIX  43 
H35A  2    0.060805    0.370255    0.097765    11.00000   -1.20000 
AFIX   0 
C36   1    0.114661    0.509557    0.076254    11.00000    0.01767    0.02624 = 
         0.01859    0.00551   -0.00158   -0.00104 
AFIX  43 
H36A  2    0.142444    0.468616    0.037083    11.00000   -1.20000 
AFIX   0 
C40   1    0.254970    0.471006    0.208752    11.00000    0.01284    0.01641 = 
         0.01288   -0.00127    0.00256   -0.00012 
C41   1    0.237611    0.658851    0.088335    11.00000    0.01810    0.01028 = 
         0.00996   -0.00011    0.00227    0.00142 
C42   1    0.174118    0.693716    0.058277    11.00000    0.01738    0.01711 = 
         0.01109    0.00002    0.00238    0.00123 
C43   1    0.159921    0.794071   -0.010240    11.00000    0.01677    0.02037 = 
         0.01803    0.00298    0.00212    0.00541 
AFIX  43 
H43A  2    0.117589    0.820138   -0.031288    11.00000   -1.20000 
AFIX   0 
C44   1    0.206670    0.856557   -0.048225    11.00000    0.02458    0.01537 = 
         0.01683    0.00573    0.00273    0.00374 
AFIX  43 
H44A  2    0.196150    0.924962   -0.094467    11.00000   -1.20000 
AFIX   0 
C45   1    0.268603    0.819372   -0.018844    11.00000    0.02050    0.01476 = 
         0.01406    0.00069    0.00403   -0.00133 
AFIX  43 
H45A  2    0.300101    0.862502   -0.045864    11.00000   -1.20000 
AFIX   0 
C46   1    0.285556    0.719599    0.049796    11.00000    0.01791    0.01171 = 
         0.00892   -0.00176    0.00230    0.00069 
C51   1    0.352443    0.680978    0.074810    11.00000    0.01619    0.00705 = 
         0.01495   -0.00090    0.00266   -0.00207 
C52   1    0.383926    0.678901   -0.020653    11.00000    0.02074    0.01153 = 
         0.01284    0.00074    0.00322   -0.00213 
AFIX  43 
H52A  2    0.361499    0.697110   -0.099719    11.00000   -1.20000 
AFIX   0 
C53   1    0.447099    0.650804   -0.001840    11.00000    0.02140    0.01589 = 
         0.01988   -0.00019    0.01010   -0.00055 
AFIX  43 
H53A  2    0.467544    0.649281   -0.067808    11.00000   -1.20000 
AFIX   0 
C54   1    0.480608    0.624852    0.113289    11.00000    0.01692    0.01715 = 
         0.02419   -0.00036    0.00415    0.00163 
AFIX  43 
H54A  2    0.524210    0.607374    0.126755    11.00000   -1.20000 
AFIX   0 
C55   1    0.449835    0.624615    0.209016    11.00000    0.02187    0.01498 = 
         0.01632    0.00144    0.00002    0.00046 
AFIX  43 
H55A  2    0.472489    0.605930    0.287788    11.00000   -1.20000 
AFIX   0 
C56   1    0.386357    0.651477    0.190042    11.00000    0.01949    0.01119 = 
         0.01259   -0.00062    0.00395   -0.00053 
AFIX  43 
H56A  2    0.365705    0.649858    0.255723    11.00000   -1.20000 
  
AFIX   0 
HKLF 4 
  
  
  
  
REM  ak21_a.res in P2(1)/c 
REM wR2 = 0.0848, GooF = S = 1.063, Restrained GooF = 1.063 for all data 
REM R1 = 0.0324 for 4565 Fo > 4sig(Fo) and 0.0381 for all 5110 data 
REM 363 parameters refined using 0 restraints 
  
END 
  
WGHT      0.0321      3.4148 
  
REM Highest difference peak  0.324,  deepest hole -0.590,  1-sigma level  0.054 
Q1    1   0.1480  0.6651  0.0797  11.00000  0.05    0.32 
Q2    1   0.2060  0.6824  0.0840  11.00000  0.05    0.31 
Q3    1   0.3167  0.6952  0.0642  11.00000  0.05    0.30 
Q4    1   0.3878  0.3989  0.4961  11.00000  0.05    0.30 
Q5    1   0.2607  0.6877  0.0623  11.00000  0.05    0.28 
Q6    1   0.4168  0.6831 -0.0013  11.00000  0.05    0.27 
Q7    1   0.4623  0.6335  0.1597  11.00000  0.05    0.27 
Q8    1   0.1929  0.1766  0.2002  11.00000  0.05    0.27 
Q9    1   0.2455  0.6061  0.1278  11.00000  0.05    0.26 
Q10   1   0.3691  0.6845  0.0296  11.00000  0.05    0.26 
Q11   1   0.3571  0.1722  0.5234  11.00000  0.05    0.26 
Q12   1   0.3601  0.3849  0.5659  11.00000  0.05    0.26 
Q13   1   0.1688  0.7502  0.0402  11.00000  0.05    0.26 
Q14   1   0.1429  0.1446  0.1562  11.00000  0.05    0.25 
Q15   1   0.2370  0.8329 -0.0178  11.00000  0.05    0.25 
Q16   1   0.0974  0.6540  0.1088  11.00000  0.05    0.25 
Q17   1   0.4202  0.6502  0.1987  11.00000  0.05    0.24 
Q18   1   0.1874  0.8215 -0.0215  11.00000  0.05    0.24 
Q19   1   0.2751  0.7543  0.0071  11.00000  0.05    0.24 
Q20   1   0.3693  0.6654  0.1310  11.00000  0.05    0.23 
;
_shelx_res_checksum              99338
####################################################################### 
# 
# This file contains crystal structure data downloaded from the 
# Cambridge Structural Database (CSD) hosted by the Cambridge 
# Crystallographic Data Centre (CCDC).
# 
# Full information about CCDC data access policies and citation 
# guidelines are available at http://www.ccdc.cam.ac.uk/access/V1 
# 
# Audit and citation data items may have been added by the CCDC. 
# Please retain this information to preserve the provenance of 
# this file and to allow appropriate attribution of the data. 
# 
#######################################################################

data_ak20
_database_code_depnum_ccdc_archive 'CCDC 2464278'
loop_
_audit_author_name
_audit_author_address
'Thomas Teets'
;University of Houston
United States of America
;
_audit_update_record             
;
2025-06-20 deposited with the CCDC.	2026-02-17 downloaded from the CCDC.
;

_audit_creation_method           SHELXL-2018/3
_shelx_SHELXL_version_number     2018/3
_chemical_name_systematic        ?
_chemical_name_common            ?
_chemical_melting_point          ?
_chemical_formula_moiety         ?
_chemical_formula_sum            'C36 H42 Cu N3'
_chemical_formula_weight         580.26

loop_
_atom_type_symbol
_atom_type_description
_atom_type_scat_dispersion_real
_atom_type_scat_dispersion_imag
_atom_type_scat_source
C C 0.0033 0.0016 'International Tables Vol C Tables 4.2.6.8 and 6.1.1.4'
H H 0.0000 0.0000 'International Tables Vol C Tables 4.2.6.8 and 6.1.1.4'
N N 0.0061 0.0033 'International Tables Vol C Tables 4.2.6.8 and 6.1.1.4'
Cu Cu 0.3201 1.2651 'International Tables Vol C Tables 4.2.6.8 and 6.1.1.4'

_space_group_crystal_system      monoclinic
_space_group_IT_number           14
_space_group_name_H-M_alt        'P 21/c'
_space_group_name_Hall           '-P 2ybc'

_shelx_space_group_comment       
; 
The symmetry employed for this shelxl refinement is uniquely defined 
by the following loop, which should always be used as a source of 
symmetry information in preference to the above space-group names. 
They are only intended as comments. 
;

loop_
_space_group_symop_operation_xyz
'x, y, z'
'-x, y+1/2, -z+1/2'
'-x, -y, -z'
'x, -y-1/2, z-1/2'

_cell_length_a                   10.745(10)
_cell_length_b                   23.32(2)
_cell_length_c                   13.062(12)
_cell_angle_alpha                90
_cell_angle_beta                 105.103(10)
_cell_angle_gamma                90
_cell_volume                     3160(5)
_cell_formula_units_Z            4
_cell_measurement_temperature    150(2)
_cell_measurement_reflns_used    1760
_cell_measurement_theta_min      3.08
_cell_measurement_theta_max      20.43

_exptl_crystal_description       plate
_exptl_crystal_colour            yellow
_exptl_crystal_density_meas      ?
_exptl_crystal_density_method    ?
_exptl_crystal_density_diffrn    1.220
_exptl_crystal_F_000             1232
_exptl_transmission_factor_min   ?
_exptl_transmission_factor_max   ?
_exptl_crystal_size_max          0.360
_exptl_crystal_size_mid          0.350
_exptl_crystal_size_min          0.040
_exptl_absorpt_coefficient_mu    0.719
_shelx_estimated_absorpt_T_min   0.782
_shelx_estimated_absorpt_T_max   0.972
_exptl_absorpt_correction_type   multi-scan
_exptl_absorpt_correction_T_min  0.5710
_exptl_absorpt_correction_T_max  0.7456
_exptl_absorpt_process_details   sadabs
_exptl_absorpt_special_details   ?
_diffrn_ambient_temperature      150(2)
_diffrn_radiation_wavelength     0.71073
_diffrn_radiation_type           MoK\a
_diffrn_source                   ?
_diffrn_measurement_device_type  'Bruker APEX-II CCD'
_diffrn_measurement_method       '\f and \w scans'
_diffrn_detector_area_resol_mean ?
_diffrn_reflns_number            21271
_diffrn_reflns_av_unetI/netI     0.1507
_diffrn_reflns_av_R_equivalents  0.1181
_diffrn_reflns_limit_h_min       -13
_diffrn_reflns_limit_h_max       13
_diffrn_reflns_limit_k_min       -24
_diffrn_reflns_limit_k_max       29
_diffrn_reflns_limit_l_min       -16
_diffrn_reflns_limit_l_max       16
_diffrn_reflns_theta_min         2.980
_diffrn_reflns_theta_max         27.103
_diffrn_reflns_theta_full        25.242
_diffrn_measured_fraction_theta_max 0.998
_diffrn_measured_fraction_theta_full 0.998
_diffrn_reflns_Laue_measured_fraction_max 0.998
_diffrn_reflns_Laue_measured_fraction_full 0.998
_diffrn_reflns_point_group_measured_fraction_max 0.998
_diffrn_reflns_point_group_measured_fraction_full 0.998
_reflns_number_total             6957
_reflns_number_gt                3480
_reflns_threshold_expression     'I > 2\s(I)'
_reflns_Friedel_coverage         0.000
_reflns_Friedel_fraction_max     .
_reflns_Friedel_fraction_full    .

_reflns_special_details          
; 
 Reflections were merged by SHELXL according to the crystal 
 class for the calculation of statistics and refinement. 
  
 _reflns_Friedel_fraction is defined as the number of unique 
 Friedel pairs measured divided by the number that would be 
 possible theoretically, ignoring centric projections and 
 systematic absences. 
;

_computing_data_collection       'Bruker APEX2'
_computing_cell_refinement       'Bruker SAINT'
_computing_data_reduction        'Bruker SAINT'
_computing_structure_solution    'SHELXT 2018/2 (Sheldrick, 2018)'
_computing_structure_refinement  'SHELXL-2018/3 (Sheldrick, 2018)'
_computing_molecular_graphics    'Bruker SHELXTL'
_computing_publication_material  'Bruker SHELXTL'
_refine_special_details          ?
_refine_ls_structure_factor_coef Fsqd
_refine_ls_matrix_type           full
_refine_ls_weighting_scheme      calc
_refine_ls_weighting_details     
'w=1/[\s^2^(Fo^2^)+(0.0375P)^2^+0.7901P] where P=(Fo^2^+2Fc^2^)/3'
_atom_sites_solution_primary     ?
_atom_sites_solution_secondary   ?
_atom_sites_solution_hydrogens   geom
_refine_ls_hydrogen_treatment    constr
_refine_ls_extinction_method     none
_refine_ls_extinction_coef       .
_refine_ls_number_reflns         6957
_refine_ls_number_parameters     363
_refine_ls_number_restraints     0
_refine_ls_R_factor_all          0.1650
_refine_ls_R_factor_gt           0.0641
_refine_ls_wR_factor_ref         0.1267
_refine_ls_wR_factor_gt          0.0985
_refine_ls_goodness_of_fit_ref   0.993
_refine_ls_restrained_S_all      0.993
_refine_ls_shift/su_max          0.000
_refine_ls_shift/su_mean         0.000

loop_
_atom_site_label
_atom_site_type_symbol
_atom_site_fract_x
_atom_site_fract_y
_atom_site_fract_z
_atom_site_U_iso_or_equiv
_atom_site_adp_type
_atom_site_occupancy
_atom_site_site_symmetry_order
_atom_site_calc_flag
_atom_site_refinement_flags_posn
_atom_site_refinement_flags_adp
_atom_site_refinement_flags_occupancy
_atom_site_disorder_assembly
_atom_site_disorder_group
Cu1 Cu 0.60693(4) 0.34927(2) 0.28344(4) 0.02912(15) Uani 1 1 d . . . . .
N2 N 0.7517(3) 0.35579(14) 0.4087(2) 0.0263(7) Uani 1 1 d . . . . .
N1 N 0.6493(3) 0.27721(14) 0.2257(2) 0.0290(8) Uani 1 1 d . . . . .
N3 N 0.4134(3) 0.44002(15) 0.1951(3) 0.0305(8) Uani 1 1 d . . . . .
C36 C 0.3369(4) 0.48802(17) 0.1552(3) 0.0245(9) Uani 1 1 d . . . . .
C35 C 0.7657(3) 0.40677(17) 0.4782(3) 0.0286(10) Uani 1 1 d . . . . .
H35 H 0.834975 0.398347 0.544098 0.034 Uiso 1 1 calc R U . . .
C34 C 0.4838(4) 0.40284(19) 0.2309(3) 0.0297(10) Uani 1 1 d . . . . .
C33 C 0.2006(3) 0.48314(17) 0.1324(3) 0.0257(9) Uani 1 1 d . . . . .
C32 C 0.8512(4) 0.31913(18) 0.4239(3) 0.0289(10) Uani 1 1 d . . . . .
C31 C 0.8062(4) 0.45977(17) 0.4268(3) 0.0341(10) Uani 1 1 d . . . . .
H31A H 0.738021 0.469777 0.362316 0.041 Uiso 1 1 calc R U . . .
H31B H 0.886123 0.451341 0.405327 0.041 Uiso 1 1 calc R U . . .
C30 C 0.1351(3) 0.42788(18) 0.1420(3) 0.0300(10) Uani 1 1 d . . . . .
C29 C 0.6412(4) 0.41967(17) 0.5112(3) 0.0325(10) Uani 1 1 d . . . . .
H29A H 0.570952 0.428929 0.447625 0.039 Uiso 1 1 calc R U . . .
H29B H 0.615268 0.385395 0.545373 0.039 Uiso 1 1 calc R U . . .
C28 C 0.3975(4) 0.53994(17) 0.1456(3) 0.0268(9) Uani 1 1 d . . . . .
C27 C 0.7587(4) 0.25019(17) 0.2699(3) 0.0307(10) Uani 1 1 d . . . . .
C26 C 0.5409(4) 0.54656(18) 0.1703(3) 0.0320(10) Uani 1 1 d . . . . .
C25 C 0.5656(4) 0.25421(18) 0.1259(3) 0.0328(10) Uani 1 1 d . . . . .
H25 H 0.598360 0.215262 0.114192 0.039 Uiso 1 1 calc R U . . .
C24 C 0.3196(4) 0.58766(18) 0.1108(3) 0.0354(10) Uani 1 1 d . . . . .
H24 H 0.358568 0.623303 0.102277 0.042 Uiso 1 1 calc R U . . .
C23 C 0.8493(4) 0.26968(17) 0.3619(3) 0.0300(10) Uani 1 1 d . . . . .
H23 H 0.921658 0.245174 0.386106 0.036 Uiso 1 1 calc R U . . .
C22 C 0.1602(4) 0.37846(19) 0.0895(3) 0.0377(11) Uani 1 1 d . . . . .
H22 H 0.223120 0.379494 0.050166 0.045 Uiso 1 1 calc R U . . .
C21 C 0.1281(4) 0.53246(18) 0.0999(3) 0.0315(10) Uani 1 1 d . . . . .
H21 H 0.036815 0.530553 0.085328 0.038 Uiso 1 1 calc R U . . .
C20 C 0.1856(4) 0.58397(18) 0.0883(3) 0.0340(10) Uani 1 1 d . . . . .
H20 H 0.134142 0.616954 0.065032 0.041 Uiso 1 1 calc R U . . .
C19 C 0.6180(4) 0.51082(19) 0.1259(3) 0.0347(11) Uani 1 1 d . . . . .
H19 H 0.579990 0.479622 0.082036 0.042 Uiso 1 1 calc R U . . .
C18 C 0.6001(4) 0.5914(2) 0.2366(4) 0.0434(12) Uani 1 1 d . . . . .
H18 H 0.549729 0.615586 0.268447 0.052 Uiso 1 1 calc R U . . .
C17 C 0.9778(4) 0.33000(18) 0.5085(3) 0.0368(11) Uani 1 1 d . . . . .
H17A H 1.016566 0.365823 0.492465 0.055 Uiso 1 1 calc R U . . .
H17B H 1.037396 0.298143 0.508771 0.055 Uiso 1 1 calc R U . . .
H17C H 0.960435 0.332979 0.578341 0.055 Uiso 1 1 calc R U . . .
C16 C 0.0417(4) 0.42501(19) 0.1997(3) 0.0372(11) Uani 1 1 d . . . . .
H16 H 0.023436 0.458006 0.235887 0.045 Uiso 1 1 calc R U . . .
C15 C 0.8296(4) 0.51056(19) 0.5033(4) 0.0447(12) Uani 1 1 d . . . . .
H15A H 0.852917 0.544768 0.467399 0.054 Uiso 1 1 calc R U . . .
H15B H 0.902394 0.501754 0.565267 0.054 Uiso 1 1 calc R U . . .
C14 C -0.0243(4) 0.3742(2) 0.2039(4) 0.0479(13) Uani 1 1 d . . . . .
H14 H -0.087487 0.372609 0.242983 0.058 Uiso 1 1 calc R U . . .
C13 C 0.7076(4) 0.52354(19) 0.5411(4) 0.0449(12) Uani 1 1 d . . . . .
H13A H 0.726800 0.554284 0.595269 0.054 Uiso 1 1 calc R U . . .
H13B H 0.638024 0.537298 0.480527 0.054 Uiso 1 1 calc R U . . .
C12 C 0.7504(4) 0.5209(2) 0.1460(3) 0.0437(12) Uani 1 1 d . . . . .
H12 H 0.801706 0.496666 0.114988 0.052 Uiso 1 1 calc R U . . .
C11 C 0.7968(4) 0.19537(18) 0.2215(3) 0.0433(12) Uani 1 1 d . . . . .
H11A H 0.733630 0.165200 0.222617 0.065 Uiso 1 1 calc R U . . .
H11B H 0.882281 0.182949 0.262740 0.065 Uiso 1 1 calc R U . . .
H11C H 0.798784 0.202804 0.148112 0.065 Uiso 1 1 calc R U . . .
C10 C 0.6623(4) 0.47001(19) 0.5882(3) 0.0404(11) Uani 1 1 d . . . . .
H10A H 0.727432 0.459296 0.654155 0.049 Uiso 1 1 calc R U . . .
H10B H 0.580676 0.478608 0.606877 0.049 Uiso 1 1 calc R U . . .
C9 C 0.8070(4) 0.5656(2) 0.2103(4) 0.0501(13) Uani 1 1 d . . . . .
H9 H 0.896934 0.572375 0.223209 0.060 Uiso 1 1 calc R U . . .
C8 C 0.4254(4) 0.2478(2) 0.1304(3) 0.0419(12) Uani 1 1 d . . . . .
H8A H 0.390681 0.285736 0.142991 0.050 Uiso 1 1 calc R U . . .
H8B H 0.421075 0.222196 0.189804 0.050 Uiso 1 1 calc R U . . .
C7 C 0.7327(4) 0.6007(2) 0.2562(4) 0.0513(13) Uani 1 1 d . . . . .
H7 H 0.772032 0.631323 0.301213 0.062 Uiso 1 1 calc R U . . .
C6 C 0.5731(4) 0.2917(2) 0.0326(3) 0.0482(13) Uani 1 1 d . . . . .
H6A H 0.663689 0.294090 0.028673 0.058 Uiso 1 1 calc R U . . .
H6B H 0.543909 0.331003 0.043594 0.058 Uiso 1 1 calc R U . . .
C5 C 0.0014(4) 0.3260(2) 0.1519(4) 0.0561(14) Uani 1 1 d . . . . .
H5 H -0.043770 0.291280 0.155090 0.067 Uiso 1 1 calc R U . . .
C4 C 0.3441(4) 0.2228(2) 0.0258(4) 0.0527(14) Uani 1 1 d . . . . .
H4A H 0.375479 0.183737 0.016229 0.063 Uiso 1 1 calc R U . . .
H4B H 0.253355 0.219569 0.029107 0.063 Uiso 1 1 calc R U . . .
C3 C 0.0936(4) 0.3283(2) 0.0947(4) 0.0509(13) Uani 1 1 d . . . . .
H3 H 0.111179 0.295004 0.058812 0.061 Uiso 1 1 calc R U . . .
C2 C 0.3502(5) 0.2596(2) -0.0683(4) 0.0558(14) Uani 1 1 d . . . . .
H2A H 0.310518 0.297369 -0.062871 0.067 Uiso 1 1 calc R U . . .
H2B H 0.301029 0.240934 -0.134607 0.067 Uiso 1 1 calc R U . . .
C1 C 0.4894(5) 0.2678(2) -0.0716(4) 0.0606(15) Uani 1 1 d . . . . .
H1A H 0.492167 0.294406 -0.130069 0.073 Uiso 1 1 calc R U . . .
H1B H 0.525027 0.230500 -0.086625 0.073 Uiso 1 1 calc R U . . .

loop_
_atom_site_aniso_label
_atom_site_aniso_U_11
_atom_site_aniso_U_22
_atom_site_aniso_U_33
_atom_site_aniso_U_23
_atom_site_aniso_U_13
_atom_site_aniso_U_12
Cu1 0.0200(3) 0.0287(3) 0.0337(3) -0.0003(3) -0.0020(2) 0.0044(3)
N2 0.0209(17) 0.0240(19) 0.0297(18) -0.0013(17) -0.0009(14) 0.0031(15)
N1 0.0199(19) 0.031(2) 0.031(2) -0.0043(17) -0.0022(16) 0.0009(16)
N3 0.026(2) 0.032(2) 0.031(2) -0.0022(18) 0.0032(16) 0.0022(17)
C36 0.022(2) 0.022(2) 0.025(2) 0.0017(19) -0.0005(18) 0.0085(18)
C35 0.022(2) 0.030(3) 0.029(2) -0.002(2) -0.0023(18) 0.0029(18)
C34 0.027(2) 0.028(3) 0.031(3) -0.010(2) 0.001(2) -0.007(2)
C33 0.020(2) 0.032(3) 0.021(2) -0.0072(19) -0.0018(17) 0.0005(19)
C32 0.016(2) 0.033(3) 0.034(2) 0.006(2) 0.0005(18) -0.0014(19)
C31 0.024(2) 0.031(3) 0.045(3) -0.007(2) 0.006(2) -0.0048(19)
C30 0.018(2) 0.034(3) 0.031(2) 0.002(2) -0.0060(18) 0.0000(19)
C29 0.023(2) 0.036(3) 0.036(2) 0.000(2) 0.0029(19) 0.0000(19)
C28 0.024(2) 0.025(2) 0.029(2) -0.002(2) 0.0020(19) 0.0030(19)
C27 0.028(2) 0.027(2) 0.039(3) 0.005(2) 0.012(2) 0.003(2)
C26 0.026(2) 0.035(3) 0.033(2) 0.005(2) 0.004(2) 0.000(2)
C25 0.028(2) 0.034(3) 0.034(2) -0.003(2) 0.004(2) 0.005(2)
C24 0.033(3) 0.030(3) 0.042(3) 0.003(2) 0.007(2) -0.002(2)
C23 0.021(2) 0.032(3) 0.034(2) 0.005(2) 0.0000(19) 0.0068(19)
C22 0.027(2) 0.035(3) 0.047(3) -0.001(2) 0.003(2) 0.000(2)
C21 0.018(2) 0.041(3) 0.031(2) -0.002(2) -0.0034(18) 0.006(2)
C20 0.025(2) 0.032(3) 0.041(3) 0.003(2) 0.001(2) 0.008(2)
C19 0.025(2) 0.045(3) 0.033(2) 0.005(2) 0.005(2) 0.004(2)
C18 0.034(3) 0.041(3) 0.054(3) -0.004(3) 0.008(2) -0.002(2)
C17 0.021(2) 0.039(3) 0.044(3) 0.003(2) -0.001(2) 0.0038(19)
C16 0.028(2) 0.042(3) 0.040(3) 0.000(2) 0.005(2) 0.003(2)
C15 0.032(3) 0.039(3) 0.057(3) -0.011(3) 0.001(2) -0.011(2)
C14 0.032(3) 0.055(3) 0.056(3) 0.009(3) 0.009(2) -0.009(2)
C13 0.034(3) 0.042(3) 0.051(3) -0.020(3) -0.002(2) 0.002(2)
C12 0.029(3) 0.064(4) 0.036(3) 0.008(3) 0.006(2) 0.013(2)
C11 0.041(3) 0.034(3) 0.051(3) -0.002(2) 0.006(2) 0.009(2)
C10 0.030(3) 0.050(3) 0.037(3) -0.015(2) 0.001(2) 0.002(2)
C9 0.024(3) 0.067(4) 0.056(3) 0.007(3) 0.005(2) -0.005(3)
C8 0.036(3) 0.050(3) 0.036(3) -0.004(2) 0.002(2) -0.012(2)
C7 0.030(3) 0.052(3) 0.065(3) -0.008(3) -0.002(2) -0.012(2)
C6 0.048(3) 0.062(3) 0.032(3) 0.001(3) 0.007(2) -0.014(3)
C5 0.038(3) 0.046(3) 0.081(4) 0.011(3) 0.008(3) -0.011(2)
C4 0.033(3) 0.063(4) 0.057(3) -0.015(3) 0.001(2) -0.014(2)
C3 0.034(3) 0.035(3) 0.077(4) -0.007(3) 0.001(3) -0.004(2)
C2 0.061(4) 0.061(4) 0.033(3) -0.009(3) -0.011(2) 0.004(3)
C1 0.068(4) 0.076(4) 0.035(3) -0.001(3) 0.008(3) -0.011(3)

_geom_special_details            
; 
 All esds (except the esd in the dihedral angle between two l.s. planes) 
 are estimated using the full covariance matrix.  The cell esds are taken 
 into account individually in the estimation of esds in distances, angles 
 and torsion angles; correlations between esds in cell parameters are only 
 used when they are defined by crystal symmetry.  An approximate (isotropic) 
 treatment of cell esds is used for estimating esds involving l.s. planes. 
;

loop_
_geom_bond_atom_site_label_1
_geom_bond_atom_site_label_2
_geom_bond_distance
_geom_bond_site_symmetry_2
_geom_bond_publ_flag
Cu1 C34 1.819(5) . ?
Cu1 N1 1.943(3) . ?
Cu1 N2 1.948(3) . ?
N2 C32 1.342(5) . ?
N2 C35 1.479(5) . ?
N1 C27 1.326(5) . ?
N1 C25 1.479(5) . ?
N3 C34 1.165(5) . ?
N3 C36 1.406(5) . ?
C36 C28 1.395(5) . ?
C36 C33 1.422(5) . ?
C35 C31 1.523(5) . ?
C35 C29 1.538(5) . ?
C33 C21 1.392(5) . ?
C33 C30 1.489(5) . ?
C32 C23 1.407(5) . ?
C32 C17 1.534(5) . ?
C31 C15 1.527(5) . ?
C30 C22 1.403(5) . ?
C30 C16 1.405(5) . ?
C29 C10 1.523(5) . ?
C28 C24 1.395(5) . ?
C28 C26 1.498(5) . ?
C27 C23 1.410(5) . ?
C27 C11 1.529(5) . ?
C26 C18 1.399(6) . ?
C26 C19 1.403(5) . ?
C25 C6 1.519(5) . ?
C25 C8 1.530(5) . ?
C24 C20 1.395(5) . ?
C22 C3 1.383(6) . ?
C21 C20 1.377(5) . ?
C19 C12 1.398(5) . ?
C18 C7 1.399(6) . ?
C16 C14 1.390(6) . ?
C15 C13 1.547(5) . ?
C14 C5 1.378(6) . ?
C13 C10 1.526(6) . ?
C12 C9 1.379(6) . ?
C9 C7 1.384(6) . ?
C8 C4 1.532(6) . ?
C6 C1 1.529(6) . ?
C5 C3 1.388(6) . ?
C4 C2 1.515(6) . ?
C2 C1 1.519(6) . ?

loop_
_geom_angle_atom_site_label_1
_geom_angle_atom_site_label_2
_geom_angle_atom_site_label_3
_geom_angle
_geom_angle_site_symmetry_1
_geom_angle_site_symmetry_3
_geom_angle_publ_flag
C34 Cu1 N1 131.93(16) . . ?
C34 Cu1 N2 127.32(16) . . ?
N1 Cu1 N2 100.19(14) . . ?
C32 N2 C35 118.1(3) . . ?
C32 N2 Cu1 120.3(3) . . ?
C35 N2 Cu1 120.6(2) . . ?
C27 N1 C25 118.6(3) . . ?
C27 N1 Cu1 120.8(3) . . ?
C25 N1 Cu1 120.4(3) . . ?
C34 N3 C36 175.3(4) . . ?
C28 C36 N3 118.9(3) . . ?
C28 C36 C33 122.0(3) . . ?
N3 C36 C33 119.0(3) . . ?
N2 C35 C31 112.1(3) . . ?
N2 C35 C29 111.9(3) . . ?
C31 C35 C29 109.5(3) . . ?
N3 C34 Cu1 174.0(4) . . ?
C21 C33 C36 117.5(4) . . ?
C21 C33 C30 120.1(3) . . ?
C36 C33 C30 122.4(3) . . ?
N2 C32 C23 123.1(4) . . ?
N2 C32 C17 121.6(4) . . ?
C23 C32 C17 115.3(3) . . ?
C35 C31 C15 111.0(3) . . ?
C22 C30 C16 118.6(4) . . ?
C22 C30 C33 121.0(3) . . ?
C16 C30 C33 120.4(4) . . ?
C10 C29 C35 110.2(3) . . ?
C24 C28 C36 117.9(4) . . ?
C24 C28 C26 118.9(4) . . ?
C36 C28 C26 123.2(3) . . ?
N1 C27 C23 123.7(4) . . ?
N1 C27 C11 121.3(4) . . ?
C23 C27 C11 115.0(4) . . ?
C18 C26 C19 118.5(4) . . ?
C18 C26 C28 119.1(4) . . ?
C19 C26 C28 122.3(4) . . ?
N1 C25 C6 110.6(3) . . ?
N1 C25 C8 112.3(3) . . ?
C6 C25 C8 110.2(4) . . ?
C28 C24 C20 121.2(4) . . ?
C32 C23 C27 131.1(4) . . ?
C3 C22 C30 120.2(4) . . ?
C20 C21 C33 121.5(4) . . ?
C21 C20 C24 119.9(4) . . ?
C12 C19 C26 120.3(4) . . ?
C7 C18 C26 120.5(4) . . ?
C14 C16 C30 120.4(4) . . ?
C31 C15 C13 110.6(3) . . ?
C5 C14 C16 120.4(4) . . ?
C10 C13 C15 110.8(4) . . ?
C9 C12 C19 120.5(4) . . ?
C29 C10 C13 111.9(3) . . ?
C12 C9 C7 120.0(4) . . ?
C25 C8 C4 109.9(3) . . ?
C9 C7 C18 120.2(5) . . ?
C25 C6 C1 111.2(4) . . ?
C14 C5 C3 119.8(4) . . ?
C2 C4 C8 111.9(4) . . ?
C22 C3 C5 120.7(4) . . ?
C4 C2 C1 110.3(4) . . ?
C2 C1 C6 112.0(4) . . ?

_refine_diff_density_max         0.395
_refine_diff_density_min         -0.696
_refine_diff_density_rms         0.079

_shelx_res_file                  
; 
TITL AK12_a.res in P2(1)/c 
    ak20.res 
    created by SHELXL-2018/3 at 21:56:55 on 19-Jun-2025 
REM Old TITL AK12 in P2(1)/c 
REM SHELXT solution in P2(1)/c: R1 0.213, Rweak 0.045, Alpha 0.055 
REM <I/s>   0.360 for  177 systematic absences,  Orientation as input 
REM Formula found by SHELXT:  C36 N3 Cu 
  
CELL  0.71073  10.7453  23.3172  13.0619   90.000  105.103   90.000 
ZERR    4.000   0.0095   0.0206   0.0117    0.000    0.010    0.000 
LATT  1 
SYMM -X, 1/2+Y, 1/2-Z 
SFAC C H N CU 
UNIT 144 168 12 4 
TEMP -123.140 
SIZE 0.04 0.35 0.36 
L.S. 16 
BOND 
LIST 4 
ACTA 
FMAP 2 
PLAN 20 
WGHT    0.037500    0.790100 
FVAR       0.41321 
CU1   4    0.606933    0.349267    0.283437    11.00000    0.01997    0.02866 = 
         0.03371   -0.00027   -0.00197    0.00444 
N2    3    0.751724    0.355793    0.408727    11.00000    0.02088    0.02402 = 
         0.02968   -0.00133   -0.00093    0.00314 
N1    3    0.649258    0.277207    0.225731    11.00000    0.01992    0.03142 = 
         0.03072   -0.00434   -0.00223    0.00092 
N3    3    0.413430    0.440019    0.195079    11.00000    0.02610    0.03182 = 
         0.03130   -0.00220    0.00318    0.00217 
C36   1    0.336948    0.488020    0.155173    11.00000    0.02229    0.02231 = 
         0.02520    0.00174   -0.00051    0.00850 
C35   1    0.765662    0.406767    0.478205    11.00000    0.02166    0.03028 = 
         0.02900   -0.00154   -0.00229    0.00289 
AFIX  13 
H35   2    0.834975    0.398347    0.544098    11.00000   -1.20000 
AFIX   0 
C34   1    0.483828    0.402844    0.230924    11.00000    0.02654    0.02836 = 
         0.03053   -0.00975    0.00076   -0.00653 
C33   1    0.200554    0.483136    0.132448    11.00000    0.02025    0.03239 = 
         0.02062   -0.00725   -0.00177    0.00046 
C32   1    0.851150    0.319130    0.423931    11.00000    0.01600    0.03312 = 
         0.03430    0.00570    0.00050   -0.00141 
C31   1    0.806238    0.459770    0.426838    11.00000    0.02446    0.03112 = 
         0.04519   -0.00655    0.00638   -0.00477 
AFIX  23 
H31A  2    0.738021    0.469777    0.362316    11.00000   -1.20000 
H31B  2    0.886123    0.451341    0.405327    11.00000   -1.20000 
AFIX   0 
C30   1    0.135096    0.427881    0.142035    11.00000    0.01807    0.03410 = 
         0.03079    0.00192   -0.00599    0.00005 
C29   1    0.641210    0.419675    0.511243    11.00000    0.02296    0.03602 = 
         0.03574   -0.00021    0.00294    0.00004 
AFIX  23 
H29A  2    0.570952    0.428929    0.447625    11.00000   -1.20000 
H29B  2    0.615268    0.385395    0.545373    11.00000   -1.20000 
AFIX   0 
C28   1    0.397466    0.539940    0.145617    11.00000    0.02441    0.02450 = 
         0.02865   -0.00244    0.00202    0.00302 
C27   1    0.758712    0.250194    0.269932    11.00000    0.02836    0.02660 = 
         0.03893    0.00491    0.01202    0.00254 
C26   1    0.540853    0.546558    0.170325    11.00000    0.02601    0.03470 = 
         0.03315    0.00473    0.00412   -0.00012 
C25   1    0.565594    0.254210    0.125873    11.00000    0.02816    0.03368 = 
         0.03397   -0.00296    0.00370    0.00474 
AFIX  13 
H25   2    0.598360    0.215262    0.114192    11.00000   -1.20000 
AFIX   0 
C24   1    0.319636    0.587659    0.110813    11.00000    0.03286    0.03001 = 
         0.04168    0.00297    0.00687   -0.00180 
AFIX  43 
H24   2    0.358568    0.623303    0.102277    11.00000   -1.20000 
AFIX   0 
C23   1    0.849325    0.269676    0.361871    11.00000    0.02070    0.03181 = 
         0.03367    0.00513    0.00003    0.00680 
AFIX  43 
H23   2    0.921658    0.245174    0.386106    11.00000   -1.20000 
AFIX   0 
C22   1    0.160187    0.378460    0.089478    11.00000    0.02724    0.03464 = 
         0.04745   -0.00099    0.00290   -0.00038 
AFIX  43 
H22   2    0.223120    0.379494    0.050166    11.00000   -1.20000 
AFIX   0 
C21   1    0.128072    0.532463    0.099892    11.00000    0.01777    0.04069 = 
         0.03060   -0.00242   -0.00340    0.00585 
AFIX  43 
H21   2    0.036815    0.530553    0.085328    11.00000   -1.20000 
AFIX   0 
C20   1    0.185630    0.583968    0.088315    11.00000    0.02549    0.03157 = 
         0.04077    0.00317    0.00120    0.00787 
AFIX  43 
H20   2    0.134142    0.616954    0.065032    11.00000   -1.20000 
AFIX   0 
C19   1    0.617962    0.510817    0.125938    11.00000    0.02480    0.04474 = 
         0.03301    0.00494    0.00463    0.00397 
AFIX  43 
H19   2    0.579990    0.479622    0.082036    11.00000   -1.20000 
AFIX   0 
C18   1    0.600063    0.591355    0.236568    11.00000    0.03378    0.04052 = 
         0.05401   -0.00413    0.00811   -0.00227 
AFIX  43 
H18   2    0.549729    0.615586    0.268447    11.00000   -1.20000 
AFIX   0 
C17   1    0.977828    0.330000    0.508516    11.00000    0.02110    0.03943 = 
         0.04431    0.00344   -0.00139    0.00379 
AFIX 137 
H17A  2    1.016566    0.365823    0.492465    11.00000   -1.50000 
H17B  2    1.037396    0.298143    0.508771    11.00000   -1.50000 
H17C  2    0.960435    0.332979    0.578341    11.00000   -1.50000 
AFIX   0 
C16   1    0.041655    0.425012    0.199652    11.00000    0.02751    0.04229 = 
         0.03955    0.00009    0.00460    0.00328 
AFIX  43 
H16   2    0.023436    0.458006    0.235887    11.00000   -1.20000 
AFIX   0 
C15   1    0.829563    0.510558    0.503271    11.00000    0.03227    0.03922 = 
         0.05685   -0.01112    0.00140   -0.01080 
AFIX  23 
H15A  2    0.852917    0.544768    0.467399    11.00000   -1.20000 
H15B  2    0.902394    0.501754    0.565267    11.00000   -1.20000 
AFIX   0 
C14   1   -0.024312    0.374158    0.203946    11.00000    0.03229    0.05466 = 
         0.05566    0.00950    0.00939   -0.00904 
AFIX  43 
H14   2   -0.087487    0.372609    0.242983    11.00000   -1.20000 
AFIX   0 
C13   1    0.707582    0.523543    0.541149    11.00000    0.03423    0.04206 = 
         0.05083   -0.01975   -0.00243    0.00161 
AFIX  23 
H13A  2    0.726800    0.554284    0.595269    11.00000   -1.20000 
H13B  2    0.638024    0.537298    0.480527    11.00000   -1.20000 
AFIX   0 
C12   1    0.750370    0.520859    0.145960    11.00000    0.02907    0.06440 = 
         0.03612    0.00809    0.00554    0.01300 
AFIX  43 
H12   2    0.801706    0.496666    0.114988    11.00000   -1.20000 
AFIX   0 
C11   1    0.796766    0.195368    0.221506    11.00000    0.04135    0.03399 = 
         0.05127   -0.00230    0.00633    0.00852 
AFIX 137 
H11A  2    0.733630    0.165200    0.222617    11.00000   -1.50000 
H11B  2    0.882281    0.182949    0.262740    11.00000   -1.50000 
H11C  2    0.798784    0.202804    0.148112    11.00000   -1.50000 
AFIX   0 
C10   1    0.662291    0.470012    0.588213    11.00000    0.02973    0.04989 = 
         0.03739   -0.01457    0.00107    0.00192 
AFIX  23 
H10A  2    0.727432    0.459296    0.654155    11.00000   -1.20000 
H10B  2    0.580676    0.478608    0.606877    11.00000   -1.20000 
AFIX   0 
C9    1    0.806985    0.565631    0.210344    11.00000    0.02385    0.06712 = 
         0.05635    0.00654    0.00508   -0.00513 
AFIX  43 
H9    2    0.896934    0.572375    0.223209    11.00000   -1.20000 
AFIX   0 
C8    1    0.425388    0.247813    0.130383    11.00000    0.03574    0.04959 = 
         0.03594   -0.00400    0.00162   -0.01152 
AFIX  23 
H8A   2    0.390681    0.285736    0.142991    11.00000   -1.20000 
H8B   2    0.421075    0.222196    0.189804    11.00000   -1.20000 
AFIX   0 
C7    1    0.732747    0.600747    0.256228    11.00000    0.02960    0.05194 = 
         0.06460   -0.00784   -0.00183   -0.01208 
AFIX  43 
H7    2    0.772032    0.631323    0.301213    11.00000   -1.20000 
AFIX   0 
C6    1    0.573065    0.291742    0.032624    11.00000    0.04756    0.06249 = 
         0.03227    0.00094    0.00657   -0.01404 
AFIX  23 
H6A   2    0.663689    0.294090    0.028673    11.00000   -1.20000 
H6B   2    0.543909    0.331003    0.043594    11.00000   -1.20000 
AFIX   0 
C5    1    0.001441    0.325964    0.151870    11.00000    0.03775    0.04580 = 
         0.08066    0.01128    0.00818   -0.01100 
AFIX  43 
H5    2   -0.043770    0.291280    0.155090    11.00000   -1.20000 
AFIX   0 
C4    1    0.344109    0.222778    0.025838    11.00000    0.03281    0.06278 = 
         0.05682   -0.01484    0.00144   -0.01372 
AFIX  23 
H4A   2    0.375479    0.183737    0.016229    11.00000   -1.20000 
H4B   2    0.253355    0.219569    0.029107    11.00000   -1.20000 
AFIX   0 
C3    1    0.093641    0.328258    0.094699    11.00000    0.03380    0.03499 = 
         0.07673   -0.00709    0.00130   -0.00419 
AFIX  43 
H3    2    0.111179    0.295004    0.058812    11.00000   -1.20000 
AFIX   0 
C2    1    0.350249    0.259563   -0.068285    11.00000    0.06116    0.06063 = 
         0.03264   -0.00885   -0.01087    0.00429 
AFIX  23 
H2A   2    0.310518    0.297369   -0.062871    11.00000   -1.20000 
H2B   2    0.301029    0.240934   -0.134607    11.00000   -1.20000 
AFIX   0 
C1    1    0.489394    0.267794   -0.071647    11.00000    0.06799    0.07584 = 
         0.03501   -0.00058    0.00787   -0.01067 
AFIX  23 
H1A   2    0.492167    0.294406   -0.130069    11.00000   -1.20000 
H1B   2    0.525027    0.230500   -0.086625    11.00000   -1.20000 
  
AFIX   0 
HKLF 4 
  
  
  
  
REM  AK12_a.res in P2(1)/c 
REM wR2 = 0.1267, GooF = S = 0.993, Restrained GooF = 0.993 for all data 
REM R1 = 0.0641 for 3480 Fo > 4sig(Fo) and 0.1650 for all 6957 data 
REM 363 parameters refined using 0 restraints 
  
END 
  
WGHT      0.0371      0.8237 
  
REM Highest difference peak  0.395,  deepest hole -0.696,  1-sigma level  0.079 
Q1    1   0.5624  0.3496  0.3017  11.00000  0.05    0.39 
Q2    1   0.6885  0.3202  0.2154  11.00000  0.05    0.38 
Q3    1   0.7329  0.3512  0.3459  11.00000  0.05    0.37 
Q4    1  -0.0640  0.4838  0.2595  11.00000  0.05    0.34 
Q5    1   0.6839  0.3995  0.2389  11.00000  0.05    0.34 
Q6    1   0.7256  0.2696  0.4023  11.00000  0.05    0.34 
Q7    1   0.6674  0.3715  0.1929  11.00000  0.05    0.33 
Q8    1   0.5259  0.3966  0.3020  11.00000  0.05    0.32 
Q9    1   0.5723  0.3725  0.3761  11.00000  0.05    0.31 
Q10   1   0.8534  0.4801  0.3202  11.00000  0.05    0.31 
Q11   1   0.6493  0.3497  0.2620  11.00000  0.05    0.31 
Q12   1   0.1442  0.4200  0.0001  11.00000  0.05    0.30 
Q13   1   0.6032  0.2802  0.2597  11.00000  0.05    0.30 
Q14   1   0.6042  0.3072  0.3615  11.00000  0.05    0.30 
Q15   1   0.5043  0.3504  0.1886  11.00000  0.05    0.29 
Q16   1   0.1707  0.4527  0.1366  11.00000  0.05    0.29 
Q17   1   0.5781  0.3980  0.2183  11.00000  0.05    0.29 
Q18   1   0.7645  0.2697  0.1616  11.00000  0.05    0.28 
Q19   1   0.9734  0.3687  0.6072  11.00000  0.05    0.28 
Q20   1   0.4733  0.3590  0.2303  11.00000  0.05    0.27 
;
_shelx_res_checksum              2453
####################################################################### 
# 
# This file contains crystal structure data downloaded from the 
# Cambridge Structural Database (CSD) hosted by the Cambridge 
# Crystallographic Data Centre (CCDC).
# 
# Full information about CCDC data access policies and citation 
# guidelines are available at http://www.ccdc.cam.ac.uk/access/V1 
# 
# Audit and citation data items may have been added by the CCDC. 
# Please retain this information to preserve the provenance of 
# this file and to allow appropriate attribution of the data. 
# 
#######################################################################

data_dipp-Ardipp2
_database_code_depnum_ccdc_archive 'CCDC 2464284'
loop_
_audit_author_name
_audit_author_address
'Thomas Teets'
;University of Houston
United States of America
;
_audit_update_record             
;
2025-06-14 deposited with the CCDC.	2026-02-17 downloaded from the CCDC.
;

_audit_creation_method           SHELXL-2018/3
_shelx_SHELXL_version_number     2018/3
_chemical_name_systematic        ?
_chemical_name_common            ?
_chemical_melting_point          ?
_chemical_formula_moiety         ?
_chemical_formula_sum            'C67 H86 Cu N3'
_chemical_formula_weight         996.92

loop_
_atom_type_symbol
_atom_type_description
_atom_type_scat_dispersion_real
_atom_type_scat_dispersion_imag
_atom_type_scat_source
C C 0.0033 0.0016 'International Tables Vol C Tables 4.2.6.8 and 6.1.1.4'
H H 0.0000 0.0000 'International Tables Vol C Tables 4.2.6.8 and 6.1.1.4'
N N 0.0061 0.0033 'International Tables Vol C Tables 4.2.6.8 and 6.1.1.4'
Cu Cu 0.3201 1.2651 'International Tables Vol C Tables 4.2.6.8 and 6.1.1.4'

_space_group_crystal_system      orthorhombic
_space_group_IT_number           19
_space_group_name_H-M_alt        'P 21 21 21'
_space_group_name_Hall           'P 2ac 2ab'

_shelx_space_group_comment       
; 
The symmetry employed for this shelxl refinement is uniquely defined 
by the following loop, which should always be used as a source of 
symmetry information in preference to the above space-group names. 
They are only intended as comments. 
;

loop_
_space_group_symop_operation_xyz
'x, y, z'
'-x+1/2, -y, z+1/2'
'-x, y+1/2, -z+1/2'
'x+1/2, -y+1/2, -z'

_cell_length_a                   14.263(3)
_cell_length_b                   18.014(4)
_cell_length_c                   22.688(4)
_cell_angle_alpha                90
_cell_angle_beta                 90
_cell_angle_gamma                90
_cell_volume                     5829(2)
_cell_formula_units_Z            4
_cell_measurement_temperature    150(2)
_cell_measurement_reflns_used    9944
_cell_measurement_theta_min      2.26
_cell_measurement_theta_max      26.99

_exptl_crystal_description       rock
_exptl_crystal_colour            yellow
_exptl_crystal_density_meas      ?
_exptl_crystal_density_method    ?
_exptl_crystal_density_diffrn    1.136
_exptl_crystal_F_000             2152
_exptl_transmission_factor_min   ?
_exptl_transmission_factor_max   ?
_exptl_crystal_size_max          0.330
_exptl_crystal_size_mid          0.280
_exptl_crystal_size_min          0.200
_exptl_absorpt_coefficient_mu    0.416
_shelx_estimated_absorpt_T_min   0.875
_shelx_estimated_absorpt_T_max   0.921
_exptl_absorpt_correction_type   multi-scan
_exptl_absorpt_correction_T_min  0.7182
_exptl_absorpt_correction_T_max  0.7456
_exptl_absorpt_process_details   sadabs
_exptl_absorpt_special_details   ?
_diffrn_ambient_temperature      150(2)
_diffrn_radiation_wavelength     0.71073
_diffrn_radiation_type           MoK\a
_diffrn_source                   ?
_diffrn_measurement_device_type  'Bruker APEX-II CCD'
_diffrn_measurement_method       '\f and \w scans'
_diffrn_detector_area_resol_mean ?
_diffrn_reflns_number            35935
_diffrn_reflns_av_unetI/netI     0.0382
_diffrn_reflns_av_R_equivalents  0.0238
_diffrn_reflns_limit_h_min       -18
_diffrn_reflns_limit_h_max       16
_diffrn_reflns_limit_k_min       -23
_diffrn_reflns_limit_k_max       23
_diffrn_reflns_limit_l_min       -29
_diffrn_reflns_limit_l_max       23
_diffrn_reflns_theta_min         1.443
_diffrn_reflns_theta_max         27.464
_diffrn_reflns_theta_full        25.242
_diffrn_measured_fraction_theta_max 0.998
_diffrn_measured_fraction_theta_full 1.000
_diffrn_reflns_Laue_measured_fraction_max 0.998
_diffrn_reflns_Laue_measured_fraction_full 1.000
_diffrn_reflns_point_group_measured_fraction_max 0.990
_diffrn_reflns_point_group_measured_fraction_full 0.998
_reflns_number_total             13228
_reflns_number_gt                11845
_reflns_threshold_expression     'I > 2\s(I)'
_reflns_Friedel_coverage         0.812
_reflns_Friedel_fraction_max     0.981
_reflns_Friedel_fraction_full    0.995

_reflns_special_details          
; 
 Reflections were merged by SHELXL according to the crystal 
 class for the calculation of statistics and refinement. 
  
 _reflns_Friedel_fraction is defined as the number of unique 
 Friedel pairs measured divided by the number that would be 
 possible theoretically, ignoring centric projections and 
 systematic absences. 
;

_computing_data_collection       'Bruker APEX2'
_computing_cell_refinement       'Bruker SAINT'
_computing_data_reduction        'Bruker SAINT'
_computing_structure_solution    'SHELXT 2018/2 (Sheldrick, 2018)'
_computing_structure_refinement  'SHELXL-2018/3 (Sheldrick, 2018)'
_computing_molecular_graphics    'Bruker SHELXTL'
_computing_publication_material  'Bruker SHELXTL'
_refine_special_details          ?
_refine_ls_structure_factor_coef Fsqd
_refine_ls_matrix_type           full
_refine_ls_weighting_scheme      calc
_refine_ls_weighting_details     
'w=1/[\s^2^(Fo^2^)+(0.0503P)^2^+0.3319P] where P=(Fo^2^+2Fc^2^)/3'
_atom_sites_solution_primary     ?
_atom_sites_solution_secondary   ?
_atom_sites_solution_hydrogens   geom
_refine_ls_hydrogen_treatment    constr
_refine_ls_extinction_method     none
_refine_ls_extinction_coef       .
_refine_ls_abs_structure_details 
; 
 Flack x determined using 4809 quotients [(I+)-(I-)]/[(I+)+(I-)] 
 (Parsons, Flack and Wagner, Acta Cryst. B69 (2013) 249-259). 
;
_refine_ls_abs_structure_Flack   0.006(3)
_chemical_absolute_configuration ?
_refine_ls_number_reflns         13228
_refine_ls_number_parameters     681
_refine_ls_number_restraints     165
_refine_ls_R_factor_all          0.0399
_refine_ls_R_factor_gt           0.0335
_refine_ls_wR_factor_ref         0.0892
_refine_ls_wR_factor_gt          0.0842
_refine_ls_goodness_of_fit_ref   1.034
_refine_ls_restrained_S_all      1.041
_refine_ls_shift/su_max          0.001
_refine_ls_shift/su_mean         0.000

loop_
_atom_site_label
_atom_site_type_symbol
_atom_site_fract_x
_atom_site_fract_y
_atom_site_fract_z
_atom_site_U_iso_or_equiv
_atom_site_adp_type
_atom_site_occupancy
_atom_site_site_symmetry_order
_atom_site_calc_flag
_atom_site_refinement_flags_posn
_atom_site_refinement_flags_adp
_atom_site_refinement_flags_occupancy
_atom_site_disorder_assembly
_atom_site_disorder_group
Cu1 Cu 0.32549(2) 0.38644(2) 0.69132(2) 0.02464(8) Uani 1 1 d . . . . .
N1 N 0.44305(14) 0.38850(13) 0.73688(9) 0.0282(4) Uani 1 1 d . . . . .
N2 N 0.25974(15) 0.31455(11) 0.74205(9) 0.0257(4) Uani 1 1 d . . . . .
N3 N 0.25697(13) 0.47614(11) 0.58713(8) 0.0198(4) Uani 1 1 d . . . . .
C1 C 0.5504(2) 0.35059(19) 0.81620(14) 0.0467(7) Uani 1 1 d . . . . .
H1A H 0.601169 0.335164 0.789781 0.070 Uiso 1 1 calc R U . . .
H1B H 0.548434 0.317450 0.850433 0.070 Uiso 1 1 calc R U . . .
H1C H 0.561589 0.401616 0.829434 0.070 Uiso 1 1 calc R U . . .
C2 C 0.45781(19) 0.34679(15) 0.78368(11) 0.0309(6) Uani 1 1 d . . . . .
C3 C 0.39173(18) 0.29699(15) 0.80726(12) 0.0314(5) Uani 1 1 d . . . . .
H3A H 0.412733 0.268489 0.839918 0.038 Uiso 1 1 calc R U . . .
C4 C 0.29915(19) 0.28353(14) 0.78927(10) 0.0275(5) Uani 1 1 d . . . . .
C5 C 0.2425(2) 0.23216(16) 0.82796(12) 0.0366(6) Uani 1 1 d . . . . .
H5A H 0.187835 0.258767 0.843351 0.055 Uiso 1 1 calc R U . . .
H5B H 0.281433 0.215020 0.860863 0.055 Uiso 1 1 calc R U . . .
H5C H 0.221598 0.189360 0.804779 0.055 Uiso 1 1 calc R U . . .
C10 C 0.28573(17) 0.43934(14) 0.62654(10) 0.0233(5) Uani 1 1 d . . . . .
C11 C 0.51684(18) 0.43736(15) 0.71739(11) 0.0298(6) Uani 1 1 d . . . . .
C12 C 0.51668(19) 0.51200(16) 0.73585(13) 0.0366(6) Uani 1 1 d D U . . .
C13 C 0.5860(2) 0.55938(17) 0.71308(16) 0.0462(8) Uani 1 1 d . . . . .
H13A H 0.587132 0.609997 0.724819 0.055 Uiso 1 1 calc R U . . .
C14 C 0.6526(2) 0.53357(18) 0.67389(16) 0.0493(8) Uani 1 1 d . . . . .
H14A H 0.698101 0.566585 0.658094 0.059 Uiso 1 1 calc R U . . .
C15 C 0.6530(2) 0.46003(17) 0.65784(15) 0.0438(7) Uani 1 1 d . . . . .
H15A H 0.699589 0.442610 0.631322 0.053 Uiso 1 1 calc R U . . .
C16 C 0.58665(19) 0.41058(15) 0.67950(13) 0.0357(6) Uani 1 1 d D U . . .
C21 C 0.16426(19) 0.29517(13) 0.72939(10) 0.0266(5) Uani 1 1 d . . . . .
C22 C 0.09143(18) 0.34176(15) 0.74956(11) 0.0287(5) Uani 1 1 d . . . . .
C23 C -0.0005(2) 0.32404(17) 0.73372(12) 0.0350(6) Uani 1 1 d . . . . .
H23A H -0.050250 0.355521 0.745938 0.042 Uiso 1 1 calc R U . . .
C24 C -0.0205(2) 0.26156(18) 0.70060(12) 0.0395(7) Uani 1 1 d . . . . .
H24A H -0.083325 0.251037 0.689522 0.047 Uiso 1 1 calc R U . . .
C25 C 0.0517(2) 0.21412(16) 0.68352(12) 0.0371(6) Uani 1 1 d . . . . .
H25A H 0.036990 0.170095 0.662388 0.045 Uiso 1 1 calc R U . . .
C26 C 0.14516(19) 0.22999(14) 0.69685(11) 0.0307(5) Uani 1 1 d . . . . .
C31 C 0.39338(18) 0.50651(14) 0.49564(10) 0.0262(5) Uani 1 1 d . . . . .
C32 C 0.46893(19) 0.55415(16) 0.51029(11) 0.0327(6) Uani 1 1 d . . . . .
C33 C 0.5599(2) 0.5266(2) 0.50421(13) 0.0452(8) Uani 1 1 d . . . . .
H33A H 0.611647 0.557327 0.514156 0.054 Uiso 1 1 calc R U . . .
C34 C 0.5759(2) 0.4555(2) 0.48399(15) 0.0522(9) Uani 1 1 d . . . . .
H34A H 0.638436 0.438215 0.479517 0.063 Uiso 1 1 calc R U . . .
C35 C 0.5020(2) 0.40912(18) 0.47021(13) 0.0427(7) Uani 1 1 d . . . . .
H35A H 0.514302 0.360209 0.456578 0.051 Uiso 1 1 calc R U . . .
C36 C 0.40917(19) 0.43337(15) 0.47610(11) 0.0310(6) Uani 1 1 d . . . . .
C41 C 0.22921(17) 0.51939(13) 0.53952(10) 0.0213(5) Uani 1 1 d . . . . .
C42 C 0.29559(16) 0.53586(13) 0.49587(10) 0.0234(5) Uani 1 1 d . . . . .
C43 C 0.26511(19) 0.57984(15) 0.44841(11) 0.0303(6) Uani 1 1 d . . . . .
H43A H 0.308502 0.592584 0.418291 0.036 Uiso 1 1 calc R U . . .
C44 C 0.1738(2) 0.60509(15) 0.44431(11) 0.0338(5) Uani 1 1 d . . . . .
H44A H 0.154856 0.634417 0.411600 0.041 Uiso 1 1 calc R U . . .
C45 C 0.10997(19) 0.58734(14) 0.48825(12) 0.0305(6) Uani 1 1 d . . . . .
H45A H 0.047355 0.604948 0.485327 0.037 Uiso 1 1 calc R U . . .
C46 C 0.13576(17) 0.54424(13) 0.53657(10) 0.0223(5) Uani 1 1 d . . . . .
C51 C 0.06254(16) 0.52626(14) 0.58176(10) 0.0246(5) Uani 1 1 d . . . . .
C52 C 0.01409(18) 0.45830(14) 0.57798(11) 0.0285(5) Uani 1 1 d . . . . .
C53 C -0.05803(19) 0.44510(17) 0.61795(12) 0.0350(6) Uani 1 1 d . . . . .
H53A H -0.091016 0.399324 0.616462 0.042 Uiso 1 1 calc R U . . .
C54 C -0.08254(19) 0.49750(18) 0.65983(13) 0.0391(7) Uani 1 1 d . . . . .
H54A H -0.132297 0.487622 0.686534 0.047 Uiso 1 1 calc R U . . .
C55 C -0.0349(2) 0.56402(17) 0.66288(13) 0.0375(6) Uani 1 1 d . . . . .
H55A H -0.052592 0.599621 0.691699 0.045 Uiso 1 1 calc R U . . .
C56 C 0.03920(18) 0.58012(14) 0.62426(12) 0.0291(5) Uani 1 1 d . . . . .
C221 C 0.0354(2) 0.42768(19) 0.83201(15) 0.0459(7) Uani 1 1 d . . . . .
H22A H 0.018292 0.383506 0.854820 0.069 Uiso 1 1 calc R U . . .
H22B H 0.056911 0.466760 0.858843 0.069 Uiso 1 1 calc R U . . .
H22C H -0.019389 0.445293 0.810015 0.069 Uiso 1 1 calc R U . . .
C222 C 0.1134(2) 0.40827(15) 0.78921(11) 0.0329(6) Uani 1 1 d . . . . .
H22D H 0.169350 0.394440 0.813411 0.039 Uiso 1 1 calc R U . . .
C223 C 0.1405(2) 0.47680(17) 0.75348(13) 0.0452(8) Uani 1 1 d . . . . .
H22E H 0.190895 0.463957 0.725928 0.068 Uiso 1 1 calc R U . . .
H22F H 0.085884 0.494490 0.731366 0.068 Uiso 1 1 calc R U . . .
H22G H 0.162184 0.515957 0.780195 0.068 Uiso 1 1 calc R U . . .
C261 C 0.2552(3) 0.1994(2) 0.61404(15) 0.0555(9) Uani 1 1 d . . . . .
H26A H 0.306207 0.166414 0.601821 0.083 Uiso 1 1 calc R U . . .
H26B H 0.201990 0.193595 0.587078 0.083 Uiso 1 1 calc R U . . .
H26C H 0.276968 0.251000 0.613082 0.083 Uiso 1 1 calc R U . . .
C262 C 0.2244(2) 0.17952(16) 0.67677(12) 0.0378(7) Uani 1 1 d . . . . .
H26D H 0.279076 0.188678 0.703412 0.045 Uiso 1 1 calc R U . . .
C263 C 0.2001(3) 0.09693(17) 0.68090(16) 0.0544(9) Uani 1 1 d . . . . .
H26E H 0.253681 0.067346 0.667438 0.082 Uiso 1 1 calc R U . . .
H26F H 0.185617 0.084209 0.721894 0.082 Uiso 1 1 calc R U . . .
H26G H 0.145594 0.086362 0.656019 0.082 Uiso 1 1 calc R U . . .
C321 C 0.5337(3) 0.6862(2) 0.52519(17) 0.0613(10) Uani 1 1 d . . . . .
H32A H 0.516228 0.735089 0.540613 0.092 Uiso 1 1 calc R U . . .
H32B H 0.588072 0.667323 0.546970 0.092 Uiso 1 1 calc R U . . .
H32C H 0.549639 0.690540 0.483315 0.092 Uiso 1 1 calc R U . . .
C322 C 0.4510(2) 0.63230(16) 0.53255(13) 0.0379(7) Uani 1 1 d . . . . .
H32D H 0.397489 0.652804 0.509163 0.046 Uiso 1 1 calc R U . . .
C323 C 0.4203(3) 0.63135(19) 0.59731(14) 0.0515(8) Uani 1 1 d . . . . .
H32E H 0.409145 0.682308 0.610713 0.077 Uiso 1 1 calc R U . . .
H32F H 0.362489 0.602401 0.601248 0.077 Uiso 1 1 calc R U . . .
H32G H 0.469729 0.608751 0.621371 0.077 Uiso 1 1 calc R U . . .
C361 C 0.3439(3) 0.30143(17) 0.47327(15) 0.0525(9) Uani 1 1 d . . . . .
H36A H 0.289307 0.272373 0.460829 0.079 Uiso 1 1 calc R U . . .
H36B H 0.399849 0.283524 0.452595 0.079 Uiso 1 1 calc R U . . .
H36C H 0.352833 0.295950 0.515877 0.079 Uiso 1 1 calc R U . . .
C362 C 0.3280(2) 0.38316(15) 0.45847(11) 0.0361(6) Uani 1 1 d . . . . .
H36D H 0.271679 0.399869 0.481142 0.043 Uiso 1 1 calc R U . . .
C363 C 0.3054(3) 0.3926(2) 0.39311(14) 0.0584(9) Uani 1 1 d . . . . .
H36E H 0.253103 0.359983 0.382448 0.088 Uiso 1 1 calc R U . . .
H36F H 0.288040 0.444323 0.385365 0.088 Uiso 1 1 calc R U . . .
H36G H 0.360611 0.379559 0.369563 0.088 Uiso 1 1 calc R U . . .
C521 C 0.0762(2) 0.33022(18) 0.55681(15) 0.0486(8) Uani 1 1 d . . . . .
H52A H 0.089993 0.294955 0.525096 0.073 Uiso 1 1 calc R U . . .
H52B H 0.133849 0.341386 0.578540 0.073 Uiso 1 1 calc R U . . .
H52C H 0.029960 0.308465 0.583714 0.073 Uiso 1 1 calc R U . . .
C522 C 0.0369(2) 0.40127(15) 0.53062(12) 0.0357(6) Uani 1 1 d . . . . .
H52D H 0.086865 0.423126 0.504990 0.043 Uiso 1 1 calc R U . . .
C523 C -0.0476(2) 0.38487(19) 0.49120(13) 0.0480(7) Uani 1 1 d . . . . .
H52E H -0.071694 0.431426 0.474802 0.072 Uiso 1 1 calc R U . . .
H52F H -0.028442 0.351904 0.459014 0.072 Uiso 1 1 calc R U . . .
H52G H -0.096713 0.360759 0.514548 0.072 Uiso 1 1 calc R U . . .
C561 C 0.0272(2) 0.71968(17) 0.63108(15) 0.0475(8) Uani 1 1 d . . . . .
H56A H 0.064510 0.765179 0.634319 0.071 Uiso 1 1 calc R U . . .
H56B H -0.010211 0.721316 0.594873 0.071 Uiso 1 1 calc R U . . .
H56C H -0.014595 0.715627 0.665212 0.071 Uiso 1 1 calc R U . . .
C562 C 0.0923(2) 0.65274(15) 0.62927(13) 0.0340(6) Uani 1 1 d . . . . .
H56D H 0.132744 0.657646 0.593474 0.041 Uiso 1 1 calc R U . . .
C563 C 0.1564(2) 0.65237(18) 0.68298(16) 0.0510(8) Uani 1 1 d . . . . .
H56E H 0.190011 0.699744 0.685345 0.077 Uiso 1 1 calc R U . . .
H56F H 0.118835 0.645419 0.718703 0.077 Uiso 1 1 calc R U . . .
H56G H 0.201744 0.611710 0.679429 0.077 Uiso 1 1 calc R U . . .
C1S C 0.7380(2) 0.3802(2) 0.91514(17) 0.0547(9) Uani 1 1 d . . . . .
C2S C 0.7384(3) 0.3111(2) 0.9394(2) 0.0728(12) Uani 1 1 d . . . . .
H2SA H 0.758615 0.269499 0.917087 0.087 Uiso 1 1 calc R U . . .
C3S C 0.7075(3) 0.3018(3) 0.9998(3) 0.0819(14) Uani 1 1 d . . . . .
H3SA H 0.708566 0.254086 1.017632 0.098 Uiso 1 1 calc R U . . .
C4S C 0.6769(3) 0.3618(2) 1.03106(18) 0.0619(9) Uani 1 1 d . . . . .
H4SA H 0.657378 0.357263 1.070930 0.074 Uiso 1 1 calc R U . . .
C5S C 0.6755(3) 0.4285(2) 1.00286(18) 0.0647(10) Uani 1 1 d . . . . .
H5SA H 0.652614 0.470642 1.023568 0.078 Uiso 1 1 calc R U . . .
C7S C 0.7777(3) 0.3916(3) 0.8522(2) 0.0803(13) Uani 1 1 d . . . . .
H7S1 H 0.742185 0.430764 0.832188 0.120 Uiso 1 1 calc R U . . .
H7S2 H 0.772075 0.345187 0.829885 0.120 Uiso 1 1 calc R U . . .
H7S3 H 0.843805 0.405943 0.854681 0.120 Uiso 1 1 calc R U . . .
C56S C 0.7055(3) 0.4377(2) 0.94610(19) 0.0603(10) Uani 1 1 d . . . . .
H56H H 0.703178 0.485500 0.928505 0.072 Uiso 1 1 calc R U . . .
C122 C 0.4443(2) 0.54129(18) 0.77968(14) 0.0441(7) Uani 1 1 d D U . . .
H12X H 0.390022 0.506240 0.777647 0.053 Uiso 0.27(3) 1 calc R U P A 1
H12Y H 0.406759 0.497966 0.793917 0.053 Uiso 0.73(3) 1 calc R U P A 2
C121 C 0.475(2) 0.542(2) 0.8425(7) 0.079(6) Uani 0.27(3) 1 d D U P A 1
H12A H 0.424047 0.561491 0.867109 0.118 Uiso 0.27(3) 1 calc R U P A 1
H12B H 0.489962 0.491259 0.854920 0.118 Uiso 0.27(3) 1 calc R U P A 1
H12C H 0.530348 0.573482 0.846638 0.118 Uiso 0.27(3) 1 calc R U P A 1
C123 C 0.406(2) 0.6182(13) 0.7605(13) 0.060(5) Uani 0.27(3) 1 d D U P A 1
H12D H 0.386165 0.616024 0.719085 0.090 Uiso 0.27(3) 1 calc R U P A 1
H12E H 0.351577 0.631246 0.785090 0.090 Uiso 0.27(3) 1 calc R U P A 1
H12F H 0.454622 0.655859 0.765161 0.090 Uiso 0.27(3) 1 calc R U P A 1
C124 C 0.4925(7) 0.5767(9) 0.8340(4) 0.081(3) Uani 0.73(3) 1 d D U P A 2
H12G H 0.536026 0.540935 0.851523 0.121 Uiso 0.73(3) 1 calc R U P A 2
H12H H 0.527070 0.621105 0.821662 0.121 Uiso 0.73(3) 1 calc R U P A 2
H12I H 0.444819 0.590589 0.863073 0.121 Uiso 0.73(3) 1 calc R U P A 2
C125 C 0.3779(7) 0.5953(7) 0.7527(4) 0.059(2) Uani 0.73(3) 1 d D U P A 2
H12J H 0.333167 0.612318 0.782563 0.089 Uiso 0.73(3) 1 calc R U P A 2
H12K H 0.412984 0.637954 0.737358 0.089 Uiso 0.73(3) 1 calc R U P A 2
H12L H 0.343907 0.571302 0.720360 0.089 Uiso 0.73(3) 1 calc R U P A 2
C162 C 0.5913(2) 0.32820(18) 0.66350(15) 0.0481(7) Uani 1 1 d D U . . .
H16X H 0.566844 0.299671 0.698044 0.058 Uiso 0.27(3) 1 calc R U P A 1
H16Y H 0.548153 0.300537 0.690411 0.058 Uiso 0.73(3) 1 calc R U P A 2
C161 C 0.5218(16) 0.3155(9) 0.6113(7) 0.068(4) Uani 0.47(3) 1 d D U P B 1
H16A H 0.460221 0.335787 0.621696 0.102 Uiso 0.47(3) 1 calc R U P B 1
H16B H 0.545527 0.340647 0.576038 0.102 Uiso 0.47(3) 1 calc R U P B 1
H16C H 0.516097 0.262225 0.603531 0.102 Uiso 0.47(3) 1 calc R U P B 1
C163 C 0.6853(11) 0.2983(10) 0.6495(14) 0.085(4) Uani 0.47(3) 1 d D U P B 1
H16D H 0.680144 0.245415 0.639974 0.128 Uiso 0.47(3) 1 calc R U P B 1
H16E H 0.711396 0.325059 0.615675 0.128 Uiso 0.47(3) 1 calc R U P B 1
H16F H 0.726640 0.304663 0.683656 0.128 Uiso 0.47(3) 1 calc R U P B 1
C164 C 0.5635(16) 0.3114(9) 0.6013(5) 0.073(3) Uani 0.53(3) 1 d D U P B 2
H16G H 0.568143 0.257893 0.594238 0.110 Uiso 0.53(3) 1 calc R U P B 2
H16H H 0.498709 0.327674 0.594683 0.110 Uiso 0.53(3) 1 calc R U P B 2
H16I H 0.605270 0.337800 0.574111 0.110 Uiso 0.53(3) 1 calc R U P B 2
C165 C 0.6946(7) 0.2990(8) 0.6744(6) 0.055(2) Uani 0.53(3) 1 d D U P B 2
H16J H 0.713195 0.309801 0.715078 0.082 Uiso 0.53(3) 1 calc R U P B 2
H16K H 0.696722 0.245274 0.667715 0.082 Uiso 0.53(3) 1 calc R U P B 2
H16L H 0.737662 0.323823 0.647144 0.082 Uiso 0.53(3) 1 calc R U P B 2

loop_
_atom_site_aniso_label
_atom_site_aniso_U_11
_atom_site_aniso_U_22
_atom_site_aniso_U_33
_atom_site_aniso_U_23
_atom_site_aniso_U_13
_atom_site_aniso_U_12
Cu1 0.02455(14) 0.02743(15) 0.02195(13) 0.00335(12) -0.00300(12) -0.00339(13)
N1 0.0249(10) 0.0301(11) 0.0295(10) -0.0024(10) -0.0037(8) -0.0013(9)
N2 0.0265(11) 0.0257(10) 0.0248(10) 0.0044(8) -0.0009(8) -0.0024(9)
N3 0.0170(9) 0.0227(10) 0.0199(9) -0.0062(8) 0.0027(7) -0.0021(8)
C1 0.0367(16) 0.057(2) 0.0461(17) 0.0045(15) -0.0165(14) -0.0013(14)
C2 0.0287(13) 0.0350(15) 0.0290(12) -0.0047(11) -0.0059(11) 0.0061(11)
C3 0.0363(14) 0.0343(14) 0.0237(11) 0.0025(11) -0.0053(12) 0.0051(11)
C4 0.0344(14) 0.0260(13) 0.0221(11) -0.0008(10) 0.0007(10) 0.0025(10)
C5 0.0408(16) 0.0377(15) 0.0312(14) 0.0114(11) -0.0001(12) 0.0016(13)
C10 0.0201(11) 0.0253(12) 0.0246(12) -0.0010(10) 0.0010(9) -0.0042(10)
C11 0.0226(12) 0.0335(14) 0.0334(13) -0.0033(11) -0.0073(10) -0.0012(11)
C12 0.0260(13) 0.0367(15) 0.0470(15) -0.0080(12) -0.0063(11) 0.0003(11)
C13 0.0330(16) 0.0313(15) 0.074(2) -0.0111(14) -0.0062(15) -0.0055(13)
C14 0.0291(16) 0.0404(17) 0.078(2) -0.0004(16) 0.0056(15) -0.0118(13)
C15 0.0278(15) 0.0416(17) 0.0621(19) -0.0084(15) 0.0077(13) -0.0020(12)
C16 0.0283(13) 0.0325(13) 0.0462(16) -0.0049(11) 0.0000(12) -0.0007(10)
C21 0.0289(13) 0.0274(12) 0.0234(11) 0.0065(9) -0.0014(10) -0.0049(11)
C22 0.0305(14) 0.0293(13) 0.0263(12) 0.0089(10) 0.0017(10) -0.0026(11)
C23 0.0288(14) 0.0441(17) 0.0321(14) 0.0083(12) 0.0042(11) 0.0024(12)
C24 0.0311(14) 0.0535(18) 0.0338(15) 0.0085(13) -0.0032(12) -0.0118(13)
C25 0.0386(15) 0.0400(15) 0.0328(14) -0.0013(12) -0.0020(12) -0.0107(12)
C26 0.0342(13) 0.0319(13) 0.0262(12) 0.0043(11) -0.0002(10) -0.0051(11)
C31 0.0249(12) 0.0346(14) 0.0191(11) 0.0013(10) 0.0050(9) 0.0005(10)
C32 0.0274(13) 0.0460(17) 0.0248(12) 0.0014(11) 0.0056(11) -0.0047(12)
C33 0.0252(14) 0.066(2) 0.0440(17) -0.0034(16) 0.0054(13) -0.0065(14)
C34 0.0258(15) 0.078(3) 0.0531(19) -0.0009(18) 0.0083(14) 0.0133(15)
C35 0.0385(17) 0.0499(19) 0.0398(16) -0.0056(13) 0.0070(13) 0.0132(14)
C36 0.0298(14) 0.0359(15) 0.0274(13) -0.0002(11) 0.0051(11) 0.0043(11)
C41 0.0247(12) 0.0190(11) 0.0202(11) -0.0013(9) 0.0009(9) -0.0016(9)
C42 0.0245(12) 0.0229(12) 0.0228(11) -0.0031(9) 0.0013(9) -0.0022(9)
C43 0.0336(14) 0.0335(14) 0.0239(12) 0.0053(10) 0.0044(11) -0.0034(11)
C44 0.0364(13) 0.0333(14) 0.0317(12) 0.0084(11) -0.0008(12) 0.0027(14)
C45 0.0275(13) 0.0294(13) 0.0347(13) 0.0041(11) -0.0015(11) 0.0035(10)
C46 0.0234(12) 0.0187(11) 0.0247(11) -0.0022(9) 0.0007(9) -0.0020(9)
C51 0.0184(11) 0.0274(13) 0.0282(12) 0.0028(10) 0.0012(9) 0.0022(9)
C52 0.0272(13) 0.0289(13) 0.0296(13) 0.0022(10) -0.0013(11) -0.0020(10)
C53 0.0273(14) 0.0384(16) 0.0392(15) 0.0026(12) 0.0007(11) -0.0086(12)
C54 0.0240(13) 0.0531(19) 0.0402(15) 0.0051(13) 0.0092(12) 0.0000(13)
C55 0.0317(14) 0.0405(16) 0.0404(15) -0.0050(13) 0.0108(12) 0.0049(12)
C56 0.0236(13) 0.0291(14) 0.0344(13) -0.0026(11) 0.0046(11) 0.0032(10)
C221 0.0448(18) 0.0450(18) 0.0479(17) -0.0032(14) 0.0111(14) -0.0048(14)
C222 0.0365(15) 0.0313(14) 0.0309(13) 0.0021(10) 0.0007(11) -0.0002(11)
C223 0.057(2) 0.0363(16) 0.0421(16) 0.0000(13) 0.0050(14) -0.0098(14)
C261 0.060(2) 0.056(2) 0.0506(19) -0.0010(16) 0.0185(17) 0.0100(18)
C262 0.0404(16) 0.0358(15) 0.0372(15) -0.0078(12) -0.0020(12) -0.0018(12)
C263 0.061(2) 0.0385(18) 0.063(2) -0.0039(15) 0.0011(17) -0.0004(15)
C321 0.060(2) 0.062(2) 0.063(2) -0.0031(18) 0.0110(19) -0.0290(19)
C322 0.0326(15) 0.0401(17) 0.0411(15) -0.0034(12) 0.0001(12) -0.0107(12)
C323 0.055(2) 0.051(2) 0.0483(17) -0.0138(15) 0.0114(15) -0.0134(16)
C361 0.064(2) 0.0346(16) 0.059(2) 0.0015(14) 0.0011(18) 0.0045(15)
C362 0.0387(14) 0.0308(13) 0.0389(13) -0.0071(12) 0.0003(13) 0.0049(14)
C363 0.082(3) 0.0451(18) 0.0481(18) -0.0038(15) -0.0206(17) -0.0050(19)
C521 0.053(2) 0.0398(17) 0.0534(19) -0.0115(14) -0.0123(16) 0.0046(15)
C522 0.0390(15) 0.0315(15) 0.0368(14) -0.0035(11) 0.0049(12) -0.0098(12)
C523 0.065(2) 0.0387(16) 0.0400(15) -0.0019(15) -0.0156(15) 0.0013(16)
C561 0.0495(19) 0.0316(16) 0.062(2) -0.0076(14) -0.0083(16) 0.0048(14)
C562 0.0372(15) 0.0254(13) 0.0394(15) -0.0073(11) 0.0064(12) 0.0003(12)
C563 0.0424(18) 0.0368(16) 0.074(2) -0.0017(16) -0.0125(17) -0.0063(13)
C1S 0.0288(15) 0.056(2) 0.079(2) -0.0030(19) -0.0110(16) -0.0054(16)
C2S 0.050(2) 0.057(2) 0.111(4) -0.027(2) -0.005(2) 0.0061(19)
C3S 0.063(3) 0.070(3) 0.113(4) 0.012(3) -0.012(3) -0.007(2)
C4S 0.0406(18) 0.076(3) 0.070(2) 0.010(2) 0.0004(19) 0.0093(19)
C5S 0.050(2) 0.073(3) 0.071(2) 0.006(2) -0.004(2) 0.008(2)
C7S 0.046(2) 0.092(3) 0.102(3) -0.010(3) -0.002(2) -0.005(2)
C56S 0.046(2) 0.062(2) 0.073(2) 0.003(2) -0.0066(18) 0.0046(17)
C122 0.0423(17) 0.0425(17) 0.0475(16) -0.0122(13) 0.0014(13) 0.0021(13)
C121 0.093(12) 0.101(15) 0.042(3) 0.007(8) 0.004(5) 0.028(12)
C123 0.044(11) 0.074(8) 0.062(10) 0.007(8) 0.015(8) 0.029(8)
C124 0.075(5) 0.111(8) 0.058(4) -0.040(4) -0.021(3) 0.027(5)
C125 0.043(4) 0.082(5) 0.051(3) -0.010(3) 0.001(2) 0.024(4)
C162 0.0562(18) 0.0356(15) 0.0525(17) -0.0105(14) 0.0118(15) -0.0029(14)
C161 0.108(9) 0.046(5) 0.050(5) -0.026(4) -0.003(5) 0.002(7)
C163 0.081(5) 0.058(5) 0.117(13) -0.021(9) 0.031(6) 0.022(5)
C164 0.098(9) 0.060(5) 0.063(4) -0.024(4) -0.008(5) -0.004(7)
C165 0.067(3) 0.038(3) 0.060(6) -0.012(4) 0.015(4) 0.015(3)

_geom_special_details            
; 
 All esds (except the esd in the dihedral angle between two l.s. planes) 
 are estimated using the full covariance matrix.  The cell esds are taken 
 into account individually in the estimation of esds in distances, angles 
 and torsion angles; correlations between esds in cell parameters are only 
 used when they are defined by crystal symmetry.  An approximate (isotropic) 
 treatment of cell esds is used for estimating esds involving l.s. planes. 
;

loop_
_geom_bond_atom_site_label_1
_geom_bond_atom_site_label_2
_geom_bond_distance
_geom_bond_site_symmetry_2
_geom_bond_publ_flag
Cu1 C10 1.841(2) . ?
Cu1 N1 1.970(2) . ?
Cu1 N2 1.970(2) . ?
N1 C2 1.318(3) . ?
N1 C11 1.442(3) . ?
N2 C4 1.333(3) . ?
N2 C21 1.435(3) . ?
N3 C10 1.186(3) . ?
N3 C41 1.389(3) . ?
C1 C2 1.515(4) . ?
C2 C3 1.407(4) . ?
C3 C4 1.403(4) . ?
C4 C5 1.509(4) . ?
C11 C16 1.401(4) . ?
C11 C12 1.408(4) . ?
C12 C13 1.405(4) . ?
C12 C122 1.527(4) . ?
C13 C14 1.382(4) . ?
C14 C15 1.374(4) . ?
C15 C16 1.389(4) . ?
C16 C162 1.529(4) . ?
C21 C22 1.412(4) . ?
C21 C26 1.414(4) . ?
C22 C23 1.396(4) . ?
C22 C222 1.531(4) . ?
C23 C24 1.383(4) . ?
C24 C25 1.393(4) . ?
C25 C26 1.397(4) . ?
C26 C262 1.521(4) . ?
C31 C36 1.408(4) . ?
C31 C32 1.417(4) . ?
C31 C42 1.492(4) . ?
C32 C33 1.396(4) . ?
C32 C322 1.517(4) . ?
C33 C34 1.380(5) . ?
C34 C35 1.380(5) . ?
C35 C36 1.401(4) . ?
C36 C362 1.523(4) . ?
C41 C42 1.402(3) . ?
C41 C46 1.408(3) . ?
C42 C43 1.406(3) . ?
C43 C44 1.383(4) . ?
C44 C45 1.387(4) . ?
C45 C46 1.393(3) . ?
C46 C51 1.499(3) . ?
C51 C56 1.408(3) . ?
C51 C52 1.409(4) . ?
C52 C53 1.392(4) . ?
C52 C522 1.522(4) . ?
C53 C54 1.384(4) . ?
C54 C55 1.379(4) . ?
C55 C56 1.403(4) . ?
C56 C562 1.516(4) . ?
C221 C222 1.518(4) . ?
C222 C223 1.527(4) . ?
C261 C262 1.532(4) . ?
C262 C263 1.530(4) . ?
C321 C322 1.537(4) . ?
C322 C323 1.533(4) . ?
C361 C362 1.527(4) . ?
C362 C363 1.527(4) . ?
C521 C522 1.518(4) . ?
C522 C523 1.530(4) . ?
C561 C562 1.523(4) . ?
C562 C563 1.524(4) . ?
C1S C56S 1.335(5) . ?
C1S C2S 1.361(6) . ?
C1S C7S 1.550(6) . ?
C2S C3S 1.449(7) . ?
C3S C4S 1.364(6) . ?
C4S C5S 1.362(5) . ?
C5S C56S 1.367(6) . ?
C122 C121 1.489(15) . ?
C122 C125 1.490(7) . ?
C122 C124 1.548(7) . ?
C122 C123 1.554(15) . ?
C162 C163 1.479(12) . ?
C162 C164 1.498(10) . ?
C162 C161 1.560(11) . ?
C162 C165 1.583(10) . ?

loop_
_geom_angle_atom_site_label_1
_geom_angle_atom_site_label_2
_geom_angle_atom_site_label_3
_geom_angle
_geom_angle_site_symmetry_1
_geom_angle_site_symmetry_3
_geom_angle_publ_flag
C10 Cu1 N1 132.16(10) . . ?
C10 Cu1 N2 131.30(10) . . ?
N1 Cu1 N2 96.38(9) . . ?
C2 N1 C11 118.6(2) . . ?
C2 N1 Cu1 123.23(18) . . ?
C11 N1 Cu1 118.17(16) . . ?
C4 N2 C21 117.3(2) . . ?
C4 N2 Cu1 122.99(18) . . ?
C21 N2 Cu1 119.65(15) . . ?
C10 N3 C41 176.3(2) . . ?
N1 C2 C3 124.3(2) . . ?
N1 C2 C1 120.4(3) . . ?
C3 C2 C1 115.3(2) . . ?
C4 C3 C2 129.1(2) . . ?
N2 C4 C3 123.9(2) . . ?
N2 C4 C5 119.9(2) . . ?
C3 C4 C5 116.1(2) . . ?
N3 C10 Cu1 175.9(2) . . ?
C16 C11 C12 120.8(3) . . ?
C16 C11 N1 119.8(2) . . ?
C12 C11 N1 119.4(2) . . ?
C13 C12 C11 118.0(3) . . ?
C13 C12 C122 120.4(3) . . ?
C11 C12 C122 121.6(3) . . ?
C14 C13 C12 121.1(3) . . ?
C15 C14 C13 119.8(3) . . ?
C14 C15 C16 121.5(3) . . ?
C15 C16 C11 118.7(3) . . ?
C15 C16 C162 120.6(3) . . ?
C11 C16 C162 120.7(3) . . ?
C22 C21 C26 121.4(2) . . ?
C22 C21 N2 119.3(2) . . ?
C26 C21 N2 119.3(2) . . ?
C23 C22 C21 118.1(2) . . ?
C23 C22 C222 121.5(2) . . ?
C21 C22 C222 120.3(2) . . ?
C24 C23 C22 121.3(3) . . ?
C23 C24 C25 119.9(3) . . ?
C24 C25 C26 121.3(3) . . ?
C25 C26 C21 117.8(3) . . ?
C25 C26 C262 121.5(2) . . ?
C21 C26 C262 120.7(2) . . ?
C36 C31 C32 121.2(2) . . ?
C36 C31 C42 118.8(2) . . ?
C32 C31 C42 119.7(2) . . ?
C33 C32 C31 117.9(3) . . ?
C33 C32 C322 121.3(3) . . ?
C31 C32 C322 120.8(2) . . ?
C34 C33 C32 121.1(3) . . ?
C33 C34 C35 120.7(3) . . ?
C34 C35 C36 120.8(3) . . ?
C35 C36 C31 118.2(3) . . ?
C35 C36 C362 120.6(3) . . ?
C31 C36 C362 121.1(2) . . ?
N3 C41 C42 118.4(2) . . ?
N3 C41 C46 119.0(2) . . ?
C42 C41 C46 122.6(2) . . ?
C41 C42 C43 116.9(2) . . ?
C41 C42 C31 124.0(2) . . ?
C43 C42 C31 119.1(2) . . ?
C44 C43 C42 121.9(2) . . ?
C43 C44 C45 119.6(2) . . ?
C44 C45 C46 121.4(2) . . ?
C45 C46 C41 117.7(2) . . ?
C45 C46 C51 118.3(2) . . ?
C41 C46 C51 124.0(2) . . ?
C56 C51 C52 121.7(2) . . ?
C56 C51 C46 119.0(2) . . ?
C52 C51 C46 119.2(2) . . ?
C53 C52 C51 118.1(2) . . ?
C53 C52 C522 120.2(2) . . ?
C51 C52 C522 121.6(2) . . ?
C54 C53 C52 121.2(3) . . ?
C55 C54 C53 120.2(3) . . ?
C54 C55 C56 121.3(3) . . ?
C55 C56 C51 117.6(2) . . ?
C55 C56 C562 120.5(2) . . ?
C51 C56 C562 121.9(2) . . ?
C221 C222 C223 109.8(2) . . ?
C221 C222 C22 114.0(2) . . ?
C223 C222 C22 111.9(2) . . ?
C26 C262 C263 113.2(3) . . ?
C26 C262 C261 110.6(3) . . ?
C263 C262 C261 110.4(3) . . ?
C32 C322 C323 110.9(2) . . ?
C32 C322 C321 114.9(3) . . ?
C323 C322 C321 109.3(3) . . ?
C36 C362 C363 110.4(3) . . ?
C36 C362 C361 113.7(3) . . ?
C363 C362 C361 110.6(2) . . ?
C521 C522 C52 111.8(2) . . ?
C521 C522 C523 110.9(2) . . ?
C52 C522 C523 112.0(2) . . ?
C56 C562 C561 112.4(2) . . ?
C56 C562 C563 110.9(2) . . ?
C561 C562 C563 110.4(2) . . ?
C56S C1S C2S 119.8(4) . . ?
C56S C1S C7S 120.6(4) . . ?
C2S C1S C7S 119.5(4) . . ?
C1S C2S C3S 119.2(4) . . ?
C4S C3S C2S 119.8(4) . . ?
C5S C4S C3S 117.4(4) . . ?
C4S C5S C56S 123.0(4) . . ?
C1S C56S C5S 120.7(4) . . ?
C121 C122 C12 115.4(12) . . ?
C125 C122 C12 112.8(4) . . ?
C125 C122 C124 109.9(5) . . ?
C12 C122 C124 111.1(5) . . ?
C121 C122 C123 111.4(12) . . ?
C12 C122 C123 111.4(10) . . ?
C163 C162 C16 116.3(8) . . ?
C164 C162 C16 114.1(7) . . ?
C163 C162 C161 111.1(8) . . ?
C16 C162 C161 107.1(6) . . ?
C164 C162 C165 109.1(7) . . ?
C16 C162 C165 109.0(6) . . ?

_refine_diff_density_max         0.309
_refine_diff_density_min         -0.214
_refine_diff_density_rms         0.040

_shelx_res_file                  
; 
TITL ak13_a.res in P2(1)2(1)2(1) 
    ak13.res 
    created by SHELXL-2018/3 at 20:17:37 on 19-Feb-2025 
REM Old TITL ak13 in P2(1)2(1)2(1) 
REM SHELXT solution in P2(1)2(1)2(1): R1 0.093, Rweak 0.031, Alpha 0.008 
REM <I/s>   0.752 for   32 systematic absences,  Orientation as input 
REM Flack x =  0.048 ( 0.004 ) from  4611 Parsons' quotients 
REM Formula found by SHELXT:  C66 N4 Cu 
  
CELL  0.71073  14.2628  18.0145  22.6877   90.000   90.000   90.000 
ZERR   4.000   0.0029   0.0036   0.0044    0.000    0.000    0.000 
LATT -1 
SYMM 1/2-X, -Y, 1/2+Z 
SYMM -X, 1/2+Y, 1/2-Z 
SYMM 1/2+X, 1/2-Y, -Z 
SFAC C H N CU 
UNIT 268 344 12 4 
TEMP -123.150 
SIZE 0.20 0.28 0.33 
L.S. 16 
BOND 
LIST 4 
FMAP 2 
PLAN 20 
sadi c121 c122 c122 c123 c124 c122 c125 c122 = 
 C161 C162 C162 C163 C164 C162 C165 C162 
sadi 0.04 c121 c123 c124 c125 c161 c163 c163 c165 
sadi 0.04 c121 c12 c123 c12 c124 c12 c125 c12 = 
 C161 C16 C163 C16 C164 C16 C165 C16 
simu 0.01 0.02 c12 c121 c122 c123 c124 c125 c16 c161 c162 c163 c164 c165 
delu 0.002 0.002 c12 c121 c122 c123 c124 c125 c16 c161 c162 c163 c164 c165 
acta 
WGHT    0.050300    0.331900 
FVAR       0.33351   0.26917   0.46525 
CU1   4    0.325490    0.386437    0.691323    11.00000    0.02455    0.02743 = 
         0.02195    0.00335   -0.00300   -0.00339 
N1    3    0.443047    0.388503    0.736879    11.00000    0.02491    0.03013 = 
         0.02952   -0.00236   -0.00365   -0.00130 
N2    3    0.259737    0.314548    0.742051    11.00000    0.02651    0.02567 = 
         0.02481    0.00436   -0.00094   -0.00244 
N3    3    0.256973    0.476142    0.587131    11.00000    0.01697    0.02269 = 
         0.01987   -0.00619    0.00272   -0.00207 
C1    1    0.550422    0.350591    0.816202    11.00000    0.03669    0.05735 = 
         0.04607    0.00446   -0.01652   -0.00127 
AFIX 137 
H1A   2    0.601169    0.335164    0.789781    11.00000   -1.50000 
H1B   2    0.548434    0.317450    0.850433    11.00000   -1.50000 
H1C   2    0.561589    0.401616    0.829434    11.00000   -1.50000 
AFIX   0 
C2    1    0.457808    0.346794    0.783679    11.00000    0.02866    0.03505 = 
         0.02900   -0.00472   -0.00590    0.00606 
C3    1    0.391733    0.296991    0.807255    11.00000    0.03625    0.03433 = 
         0.02373    0.00252   -0.00532    0.00514 
AFIX  43 
H3A   2    0.412733    0.268489    0.839918    11.00000   -1.20000 
AFIX   0 
C4    1    0.299150    0.283526    0.789274    11.00000    0.03436    0.02596 = 
         0.02214   -0.00083    0.00073    0.00246 
C5    1    0.242540    0.232164    0.827959    11.00000    0.04084    0.03769 = 
         0.03117    0.01141   -0.00014    0.00161 
AFIX 137 
H5A   2    0.187835    0.258767    0.843351    11.00000   -1.50000 
H5B   2    0.281433    0.215020    0.860863    11.00000   -1.50000 
H5C   2    0.221598    0.189360    0.804779    11.00000   -1.50000 
AFIX   0 
C10   1    0.285730    0.439339    0.626544    11.00000    0.02006    0.02534 = 
         0.02460   -0.00105    0.00103   -0.00418 
C11   1    0.516841    0.437359    0.717388    11.00000    0.02257    0.03353 = 
         0.03343   -0.00331   -0.00728   -0.00124 
C12   1    0.516675    0.511999    0.735845    11.00000    0.02597    0.03667 = 
         0.04704   -0.00800   -0.00627    0.00033 
C13   1    0.586021    0.559384    0.713081    11.00000    0.03302    0.03135 = 
         0.07436   -0.01108   -0.00619   -0.00550 
AFIX  43 
H13A  2    0.587132    0.609997    0.724819    11.00000   -1.20000 
AFIX   0 
C14   1    0.652645    0.533570    0.673891    11.00000    0.02913    0.04037 = 
         0.07839   -0.00043    0.00561   -0.01179 
AFIX  43 
H14A  2    0.698101    0.566585    0.658094    11.00000   -1.20000 
AFIX   0 
C15   1    0.652968    0.460033    0.657835    11.00000    0.02777    0.04162 = 
         0.06210   -0.00843    0.00771   -0.00200 
AFIX  43 
H15A  2    0.699589    0.442610    0.631322    11.00000   -1.20000 
AFIX   0 
C16   1    0.586647    0.410585    0.679503    11.00000    0.02827    0.03247 = 
         0.04622   -0.00493    0.00001   -0.00069 
C21   1    0.164262    0.295174    0.729391    11.00000    0.02894    0.02742 = 
         0.02338    0.00651   -0.00141   -0.00485 
C22   1    0.091433    0.341765    0.749565    11.00000    0.03048    0.02928 = 
         0.02626    0.00892    0.00169   -0.00265 
C23   1   -0.000471    0.324041    0.733723    11.00000    0.02884    0.04413 = 
         0.03208    0.00826    0.00423    0.00240 
AFIX  43 
H23A  2   -0.050250    0.355521    0.745938    11.00000   -1.20000 
AFIX   0 
C24   1   -0.020482    0.261564    0.700600    11.00000    0.03111    0.05354 = 
         0.03379    0.00846   -0.00321   -0.01181 
AFIX  43 
H24A  2   -0.083325    0.251037    0.689522    11.00000   -1.20000 
AFIX   0 
C25   1    0.051651    0.214118    0.683518    11.00000    0.03858    0.03999 = 
         0.03279   -0.00130   -0.00203   -0.01067 
AFIX  43 
H25A  2    0.036990    0.170095    0.662388    11.00000   -1.20000 
AFIX   0 
C26   1    0.145163    0.229993    0.696847    11.00000    0.03418    0.03187 = 
         0.02616    0.00427   -0.00016   -0.00513 
C31   1    0.393376    0.506507    0.495637    11.00000    0.02489    0.03456 = 
         0.01913    0.00125    0.00499    0.00051 
C32   1    0.468932    0.554145    0.510291    11.00000    0.02742    0.04601 = 
         0.02476    0.00137    0.00561   -0.00469 
C33   1    0.559886    0.526592    0.504210    11.00000    0.02515    0.06638 = 
         0.04398   -0.00341    0.00540   -0.00650 
AFIX  43 
H33A  2    0.611647    0.557327    0.514156    11.00000   -1.20000 
AFIX   0 
C34   1    0.575897    0.455463    0.483994    11.00000    0.02579    0.07764 = 
         0.05310   -0.00092    0.00832    0.01330 
AFIX  43 
H34A  2    0.638436    0.438215    0.479517    11.00000   -1.20000 
AFIX   0 
C35   1    0.502037    0.409116    0.470211    11.00000    0.03851    0.04987 = 
         0.03977   -0.00562    0.00700    0.01325 
AFIX  43 
H35A  2    0.514302    0.360209    0.456578    11.00000   -1.20000 
AFIX   0 
C36   1    0.409172    0.433368    0.476095    11.00000    0.02980    0.03592 = 
         0.02738   -0.00021    0.00512    0.00435 
C41   1    0.229213    0.519389    0.539519    11.00000    0.02466    0.01898 = 
         0.02024   -0.00129    0.00087   -0.00163 
C42   1    0.295586    0.535864    0.495866    11.00000    0.02453    0.02293 = 
         0.02276   -0.00315    0.00133   -0.00223 
C43   1    0.265115    0.579844    0.448408    11.00000    0.03356    0.03352 = 
         0.02393    0.00532    0.00440   -0.00336 
AFIX  43 
H43A  2    0.308502    0.592584    0.418291    11.00000   -1.20000 
AFIX   0 
C44   1    0.173782    0.605095    0.444306    11.00000    0.03641    0.03331 = 
         0.03167    0.00839   -0.00077    0.00274 
AFIX  43 
H44A  2    0.154856    0.634417    0.411600    11.00000   -1.20000 
AFIX   0 
C45   1    0.109966    0.587337    0.488254    11.00000    0.02753    0.02938 = 
         0.03469    0.00409   -0.00149    0.00353 
AFIX  43 
H45A  2    0.047355    0.604948    0.485327    11.00000   -1.20000 
AFIX   0 
C46   1    0.135756    0.544237    0.536574    11.00000    0.02342    0.01869 = 
         0.02475   -0.00215    0.00075   -0.00200 
C51   1    0.062543    0.526259    0.581759    11.00000    0.01835    0.02738 = 
         0.02821    0.00277    0.00123    0.00220 
C52   1    0.014087    0.458295    0.577977    11.00000    0.02718    0.02888 = 
         0.02958    0.00222   -0.00131   -0.00202 
C53   1   -0.058028    0.445099    0.617946    11.00000    0.02728    0.03840 = 
         0.03919    0.00260    0.00069   -0.00858 
AFIX  43 
H53A  2   -0.091016    0.399324    0.616462    11.00000   -1.20000 
AFIX   0 
C54   1   -0.082536    0.497500    0.659828    11.00000    0.02400    0.05307 = 
         0.04021    0.00514    0.00921    0.00001 
AFIX  43 
H54A  2   -0.132297    0.487622    0.686534    11.00000   -1.20000 
AFIX   0 
C55   1   -0.034897    0.564016    0.662884    11.00000    0.03167    0.04051 = 
         0.04038   -0.00498    0.01083    0.00485 
AFIX  43 
H55A  2   -0.052592    0.599621    0.691699    11.00000   -1.20000 
AFIX   0 
C56   1    0.039200    0.580119    0.624259    11.00000    0.02358    0.02913 = 
         0.03445   -0.00265    0.00459    0.00322 
C221  1    0.035397    0.427677    0.832013    11.00000    0.04482    0.04502 = 
         0.04794   -0.00323    0.01106   -0.00480 
AFIX  33 
H22A  2    0.018292    0.383506    0.854820    11.00000   -1.50000 
H22B  2    0.056911    0.466760    0.858843    11.00000   -1.50000 
H22C  2   -0.019389    0.445293    0.810015    11.00000   -1.50000 
AFIX   0 
C222  1    0.113415    0.408271    0.789211    11.00000    0.03651    0.03127 = 
         0.03089    0.00207    0.00071   -0.00015 
AFIX  13 
H22D  2    0.169350    0.394440    0.813411    11.00000   -1.20000 
AFIX   0 
C223  1    0.140521    0.476805    0.753476    11.00000    0.05722    0.03626 = 
         0.04212    0.00004    0.00498   -0.00983 
AFIX  33 
H22E  2    0.190895    0.463957    0.725928    11.00000   -1.50000 
H22F  2    0.085884    0.494490    0.731366    11.00000   -1.50000 
H22G  2    0.162184    0.515957    0.780195    11.00000   -1.50000 
AFIX   0 
C261  1    0.255167    0.199425    0.614038    11.00000    0.05968    0.05627 = 
         0.05062   -0.00098    0.01850    0.00996 
AFIX  33 
H26A  2    0.306207    0.166414    0.601821    11.00000   -1.50000 
H26B  2    0.201990    0.193595    0.587078    11.00000   -1.50000 
H26C  2    0.276968    0.251000    0.613082    11.00000   -1.50000 
AFIX   0 
C262  1    0.224428    0.179518    0.676774    11.00000    0.04045    0.03579 = 
         0.03724   -0.00778   -0.00203   -0.00183 
AFIX  13 
H26D  2    0.279076    0.188678    0.703412    11.00000   -1.20000 
AFIX   0 
C263  1    0.200147    0.096934    0.680902    11.00000    0.06145    0.03853 = 
         0.06315   -0.00390    0.00113   -0.00041 
AFIX  33 
H26E  2    0.253681    0.067346    0.667438    11.00000   -1.50000 
H26F  2    0.185617    0.084209    0.721894    11.00000   -1.50000 
H26G  2    0.145594    0.086362    0.656019    11.00000   -1.50000 
AFIX   0 
C321  1    0.533730    0.686198    0.525195    11.00000    0.05959    0.06181 = 
         0.06264   -0.00308    0.01101   -0.02900 
AFIX  33 
H32A  2    0.516228    0.735089    0.540613    11.00000   -1.50000 
H32B  2    0.588072    0.667323    0.546970    11.00000   -1.50000 
H32C  2    0.549639    0.690540    0.483315    11.00000   -1.50000 
AFIX   0 
C322  1    0.450983    0.632300    0.532546    11.00000    0.03257    0.04011 = 
         0.04110   -0.00337    0.00005   -0.01068 
AFIX  13 
H32D  2    0.397489    0.652804    0.509163    11.00000   -1.20000 
AFIX   0 
C323  1    0.420321    0.631355    0.597311    11.00000    0.05487    0.05127 = 
         0.04829   -0.01383    0.01144   -0.01343 
AFIX  33 
H32E  2    0.409145    0.682308    0.610713    11.00000   -1.50000 
H32F  2    0.362489    0.602401    0.601248    11.00000   -1.50000 
H32G  2    0.469729    0.608751    0.621371    11.00000   -1.50000 
AFIX   0 
C361  1    0.343919    0.301432    0.473268    11.00000    0.06406    0.03456 = 
         0.05898    0.00153    0.00112    0.00445 
AFIX  33 
H36A  2    0.289307    0.272373    0.460829    11.00000   -1.50000 
H36B  2    0.399849    0.283524    0.452595    11.00000   -1.50000 
H36C  2    0.352833    0.295950    0.515877    11.00000   -1.50000 
AFIX   0 
C362  1    0.327978    0.383156    0.458470    11.00000    0.03865    0.03083 = 
         0.03887   -0.00714    0.00033    0.00490 
AFIX  13 
H36D  2    0.271679    0.399869    0.481142    11.00000   -1.20000 
AFIX   0 
C363  1    0.305412    0.392601    0.393108    11.00000    0.08201    0.04507 = 
         0.04806   -0.00383   -0.02056   -0.00499 
AFIX  33 
H36E  2    0.253103    0.359983    0.382448    11.00000   -1.50000 
H36F  2    0.288040    0.444323    0.385365    11.00000   -1.50000 
H36G  2    0.360611    0.379559    0.369563    11.00000   -1.50000 
AFIX   0 
C521  1    0.076161    0.330225    0.556812    11.00000    0.05250    0.03977 = 
         0.05339   -0.01149   -0.01225    0.00465 
AFIX  33 
H52A  2    0.089993    0.294955    0.525096    11.00000   -1.50000 
H52B  2    0.133849    0.341386    0.578540    11.00000   -1.50000 
H52C  2    0.029960    0.308465    0.583714    11.00000   -1.50000 
AFIX   0 
C522  1    0.036945    0.401270    0.530617    11.00000    0.03902    0.03147 = 
         0.03676   -0.00352    0.00493   -0.00980 
AFIX  13 
H52D  2    0.086865    0.423126    0.504990    11.00000   -1.20000 
AFIX   0 
C523  1   -0.047568    0.384866    0.491205    11.00000    0.06531    0.03869 = 
         0.03997   -0.00194   -0.01561    0.00132 
AFIX  33 
H52E  2   -0.071694    0.431426    0.474802    11.00000   -1.50000 
H52F  2   -0.028442    0.351904    0.459014    11.00000   -1.50000 
H52G  2   -0.096713    0.360759    0.514548    11.00000   -1.50000 
AFIX   0 
C561  1    0.027203    0.719678    0.631080    11.00000    0.04951    0.03156 = 
         0.06150   -0.00757   -0.00827    0.00484 
AFIX  33 
H56A  2    0.064510    0.765179    0.634319    11.00000   -1.50000 
H56B  2   -0.010211    0.721316    0.594873    11.00000   -1.50000 
H56C  2   -0.014595    0.715627    0.665212    11.00000   -1.50000 
AFIX   0 
C562  1    0.092308    0.652737    0.629270    11.00000    0.03721    0.02536 = 
         0.03935   -0.00729    0.00644    0.00034 
AFIX  13 
H56D  2    0.132744    0.657646    0.593474    11.00000   -1.20000 
AFIX   0 
C563  1    0.156446    0.652370    0.682978    11.00000    0.04243    0.03679 = 
         0.07379   -0.00170   -0.01253   -0.00632 
AFIX  33 
H56E  2    0.190011    0.699744    0.685345    11.00000   -1.50000 
H56F  2    0.118835    0.645419    0.718703    11.00000   -1.50000 
H56G  2    0.201744    0.611710    0.679429    11.00000   -1.50000 
AFIX   0 
C1S   1    0.737965    0.380189    0.915136    11.00000    0.02881    0.05610 = 
         0.07913   -0.00303   -0.01096   -0.00540 
C2S   1    0.738359    0.311104    0.939445    11.00000    0.04982    0.05720 = 
         0.11148   -0.02699   -0.00467    0.00609 
AFIX  43 
H2SA  2    0.758615    0.269499    0.917087    11.00000   -1.20000 
AFIX   0 
C3S   1    0.707504    0.301814    0.999836    11.00000    0.06310    0.07006 = 
         0.11256    0.01219   -0.01219   -0.00696 
AFIX  43 
H3SA  2    0.708566    0.254086    1.017632    11.00000   -1.20000 
AFIX   0 
C4S   1    0.676918    0.361833    1.031064    11.00000    0.04062    0.07554 = 
         0.06968    0.00955    0.00042    0.00931 
AFIX  43 
H4SA  2    0.657378    0.357263    1.070930    11.00000   -1.20000 
AFIX   0 
C5S   1    0.675493    0.428541    1.002858    11.00000    0.04990    0.07290 = 
         0.07125    0.00593   -0.00417    0.00790 
AFIX  43 
H5SA  2    0.652614    0.470642    1.023568    11.00000   -1.20000 
AFIX   0 
C7S   1    0.777656    0.391567    0.852186    11.00000    0.04639    0.09245 = 
         0.10205   -0.00997   -0.00250   -0.00463 
AFIX 137 
H7S1  2    0.742185    0.430764    0.832188    11.00000   -1.50000 
H7S2  2    0.772075    0.345187    0.829885    11.00000   -1.50000 
H7S3  2    0.843805    0.405943    0.854681    11.00000   -1.50000 
AFIX   0 
C56S  1    0.705482    0.437684    0.946105    11.00000    0.04634    0.06211 = 
         0.07256    0.00267   -0.00664    0.00458 
AFIX  43 
H56H  2    0.703178    0.485500    0.928505    11.00000   -1.20000 
AFIX   0 
C122  1    0.444297    0.541287    0.779681    11.00000    0.04233    0.04255 = 
         0.04747   -0.01219    0.00143    0.00212 
PART 1 
AFIX  13 
H12X  2    0.390022    0.506240    0.777647    21.00000   -1.20000 
AFIX  13 
PART 2 
H12Y  2    0.406759    0.497966    0.793917   -21.00000   -1.20000 
AFIX   0 
PART   1 
C121  1    0.474768    0.541935    0.842451    21.00000    0.09324    0.10051 = 
         0.04218    0.00650    0.00415    0.02791 
AFIX  33 
H12A  2    0.424047    0.561491    0.867109    21.00000   -1.50000 
H12B  2    0.489962    0.491259    0.854920    21.00000   -1.50000 
H12C  2    0.530348    0.573482    0.846638    21.00000   -1.50000 
AFIX   0 
C123  1    0.405592    0.618206    0.760481    21.00000    0.04398    0.07352 = 
         0.06186    0.00723    0.01464    0.02928 
AFIX  33 
H12D  2    0.386165    0.616024    0.719085    21.00000   -1.50000 
H12E  2    0.351577    0.631246    0.785090    21.00000   -1.50000 
H12F  2    0.454622    0.655859    0.765161    21.00000   -1.50000 
AFIX   0 
PART   2 
C124  1    0.492473    0.576730    0.833965   -21.00000    0.07463    0.11063 = 
         0.05762   -0.04006   -0.02086    0.02704 
AFIX  33 
H12G  2    0.536026    0.540935    0.851523   -21.00000   -1.50000 
H12H  2    0.527070    0.621105    0.821662   -21.00000   -1.50000 
H12I  2    0.444819    0.590589    0.863073   -21.00000   -1.50000 
AFIX   0 
C125  1    0.377908    0.595341    0.752680   -21.00000    0.04339    0.08233 = 
         0.05143   -0.00981    0.00069    0.02402 
AFIX  33 
H12J  2    0.333167    0.612318    0.782563   -21.00000   -1.50000 
H12K  2    0.412984    0.637954    0.737358   -21.00000   -1.50000 
H12L  2    0.343907    0.571302    0.720360   -21.00000   -1.50000 
AFIX   0 
PART   0 
C162  1    0.591322    0.328195    0.663504    11.00000    0.05623    0.03565 = 
         0.05254   -0.01049    0.01184   -0.00287 
PART 1 
AFIX  13 
H16X  2    0.566844    0.299671    0.698044    21.00000   -1.20000 
AFIX  13 
PART 2 
H16Y  2    0.548153    0.300537    0.690411   -21.00000   -1.20000 
AFIX   0 
PART   1 
C161  1    0.521829    0.315536    0.611342    31.00000    0.10842    0.04614 = 
         0.05040   -0.02605   -0.00280    0.00228 
AFIX  33 
H16A  2    0.460221    0.335787    0.621696    31.00000   -1.50000 
H16B  2    0.545527    0.340647    0.576038    31.00000   -1.50000 
H16C  2    0.516097    0.262225    0.603531    31.00000   -1.50000 
AFIX   0 
C163  1    0.685301    0.298313    0.649523    31.00000    0.08135    0.05763 = 
         0.11745   -0.02070    0.03074    0.02169 
AFIX  33 
H16D  2    0.680144    0.245415    0.639974    31.00000   -1.50000 
H16E  2    0.711396    0.325059    0.615675    31.00000   -1.50000 
H16F  2    0.726640    0.304663    0.683656    31.00000   -1.50000 
AFIX   0 
PART   2 
C164  1    0.563452    0.311442    0.601253   -31.00000    0.09758    0.05998 = 
         0.06273   -0.02431   -0.00771   -0.00368 
AFIX  33 
H16G  2    0.568143    0.257893    0.594238   -31.00000   -1.50000 
H16H  2    0.498709    0.327674    0.594683   -31.00000   -1.50000 
H16I  2    0.605270    0.337800    0.574111   -31.00000   -1.50000 
AFIX   0 
C165  1    0.694556    0.298992    0.674398   -31.00000    0.06714    0.03751 = 
         0.05998   -0.01249    0.01454    0.01501 
AFIX  33 
H16J  2    0.713195    0.309801    0.715078   -31.00000   -1.50000 
H16K  2    0.696722    0.245274    0.667715   -31.00000   -1.50000 
H16L  2    0.737662    0.323823    0.647144   -31.00000   -1.50000 
PART   0 
  
AFIX   0 
HKLF 4 
  
  
  
  
REM  ak13_a.res in P2(1)2(1)2(1) 
REM wR2 = 0.0892, GooF = S = 1.034, Restrained GooF = 1.041 for all data 
REM R1 = 0.0335 for 11845 Fo > 4sig(Fo) and 0.0399 for all 13228 data 
REM 681 parameters refined using 165 restraints 
  
END 
  
WGHT      0.0503      0.3319 
  
REM Highest difference peak  0.309,  deepest hole -0.214,  1-sigma level  0.040 
Q1    1   0.7183  0.2592  0.9666  11.00000  0.05    0.31 
Q2    1   0.7421  0.4528  0.8950  11.00000  0.05    0.31 
Q3    1   0.2538  0.4998  0.5688  11.00000  0.05    0.23 
Q4    1   0.2466  0.4716  0.6070  11.00000  0.05    0.21 
Q5    1  -0.1025  0.3861  0.5173  11.00000  0.05    0.21 
Q6    1   0.2830  0.4176  0.6751  11.00000  0.05    0.21 
Q7    1   0.0451  0.4786  0.5849  11.00000  0.05    0.20 
Q8    1   0.3368  0.3047  0.8016  11.00000  0.05    0.20 
Q9    1   0.0990  0.3951  0.7526  11.00000  0.05    0.20 
Q10   1   0.2613  0.5196  0.5126  11.00000  0.05    0.20 
Q11   1   0.6750  0.2767  1.0281  11.00000  0.05    0.20 
Q12   1   0.1564  0.2614  0.7080  11.00000  0.05    0.18 
Q13   1   0.2885  0.4552  0.5829  11.00000  0.05    0.18 
Q14   1   0.3487  0.3407  0.4603  11.00000  0.05    0.18 
Q15   1   0.0161  0.4963  0.5700  11.00000  0.05    0.18 
Q16   1   0.4365  0.5243  0.8205  11.00000  0.05    0.18 
Q17   1   0.1061  0.5358  0.5643  11.00000  0.05    0.18 
Q18   1   0.3037  0.3713  0.7315  11.00000  0.05    0.17 
Q19   1   0.3985  0.4613  0.4963  11.00000  0.05    0.17 
Q20   1   0.0673  0.6137  0.6241  11.00000  0.05    0.17 
;
_shelx_res_checksum              12204
####################################################################### 
# 
# This file contains crystal structure data downloaded from the 
# Cambridge Structural Database (CSD) hosted by the Cambridge 
# Crystallographic Data Centre (CCDC).
# 
# Full information about CCDC data access policies and citation 
# guidelines are available at http://www.ccdc.cam.ac.uk/access/V1 
# 
# Audit and citation data items may have been added by the CCDC. 
# Please retain this information to preserve the provenance of 
# this file and to allow appropriate attribution of the data. 
# 
#######################################################################

data_dipp-ArMes2
_database_code_depnum_ccdc_archive 'CCDC 2464282'
loop_
_audit_author_name
_audit_author_address
'Thomas Teets'
;University of Houston
United States of America
;
_audit_update_record             
;
2025-06-14 deposited with the CCDC.	2026-02-17 downloaded from the CCDC.
;

_audit_creation_method           SHELXL-2018/3
_shelx_SHELXL_version_number     2018/3
_chemical_name_systematic        ?
_chemical_name_common            ?
_chemical_melting_point          ?
_chemical_formula_moiety         ?
_chemical_formula_sum            'C54 H66 Cu N3'
_chemical_formula_weight         820.63

loop_
_atom_type_symbol
_atom_type_description
_atom_type_scat_dispersion_real
_atom_type_scat_dispersion_imag
_atom_type_scat_source
C C 0.0033 0.0016 'International Tables Vol C Tables 4.2.6.8 and 6.1.1.4'
H H 0.0000 0.0000 'International Tables Vol C Tables 4.2.6.8 and 6.1.1.4'
N N 0.0061 0.0033 'International Tables Vol C Tables 4.2.6.8 and 6.1.1.4'
Cu Cu 0.3201 1.2651 'International Tables Vol C Tables 4.2.6.8 and 6.1.1.4'

_space_group_crystal_system      triclinic
_space_group_IT_number           2
_space_group_name_H-M_alt        'P -1'
_space_group_name_Hall           '-P 1'

_shelx_space_group_comment       
; 
The symmetry employed for this shelxl refinement is uniquely defined 
by the following loop, which should always be used as a source of 
symmetry information in preference to the above space-group names. 
They are only intended as comments. 
;

loop_
_space_group_symop_operation_xyz
'x, y, z'
'-x, -y, -z'

_cell_length_a                   11.455(2)
_cell_length_b                   11.955(2)
_cell_length_c                   21.253(4)
_cell_angle_alpha                79.082(2)
_cell_angle_beta                 89.214(2)
_cell_angle_gamma                67.827(2)
_cell_volume                     2641.2(8)
_cell_formula_units_Z            2
_cell_measurement_temperature    123(2)
_cell_measurement_reflns_used    9945
_cell_measurement_theta_min      2.21
_cell_measurement_theta_max      25.86

_exptl_crystal_description       plate
_exptl_crystal_colour            yellow
_exptl_crystal_density_meas      ?
_exptl_crystal_density_method    ?
_exptl_crystal_density_diffrn    1.032
_exptl_crystal_F_000             880
_exptl_transmission_factor_min   ?
_exptl_transmission_factor_max   ?
_exptl_crystal_size_max          0.360
_exptl_crystal_size_mid          0.250
_exptl_crystal_size_min          0.060
_exptl_absorpt_coefficient_mu    0.447
_shelx_estimated_absorpt_T_min   0.856
_shelx_estimated_absorpt_T_max   0.974
_exptl_absorpt_correction_type   multi-scan
_exptl_absorpt_correction_T_min  0.6962
_exptl_absorpt_correction_T_max  0.7456
_exptl_absorpt_process_details   sadabs
_exptl_absorpt_special_details   ?
_diffrn_ambient_temperature      123(2)
_diffrn_radiation_wavelength     0.71073
_diffrn_radiation_type           MoK\a
_diffrn_source                   ?
_diffrn_measurement_device_type  'Bruker APEX-II CCD'
_diffrn_measurement_method       '\f and \w scans'
_diffrn_detector_area_resol_mean ?
_diffrn_reflns_number            36365
_diffrn_reflns_av_unetI/netI     0.0416
_diffrn_reflns_av_R_equivalents  0.0363
_diffrn_reflns_limit_h_min       -14
_diffrn_reflns_limit_h_max       14
_diffrn_reflns_limit_k_min       -15
_diffrn_reflns_limit_k_max       15
_diffrn_reflns_limit_l_min       -27
_diffrn_reflns_limit_l_max       27
_diffrn_reflns_theta_min         0.978
_diffrn_reflns_theta_max         27.101
_diffrn_reflns_theta_full        25.242
_diffrn_measured_fraction_theta_max 0.997
_diffrn_measured_fraction_theta_full 0.999
_diffrn_reflns_Laue_measured_fraction_max 0.997
_diffrn_reflns_Laue_measured_fraction_full 0.999
_diffrn_reflns_point_group_measured_fraction_max 0.997
_diffrn_reflns_point_group_measured_fraction_full 0.999
_reflns_number_total             11646
_reflns_number_gt                9569
_reflns_threshold_expression     'I > 2\s(I)'
_reflns_Friedel_coverage         0.000
_reflns_Friedel_fraction_max     .
_reflns_Friedel_fraction_full    .

_reflns_special_details          
; 
 Reflections were merged by SHELXL according to the crystal 
 class for the calculation of statistics and refinement. 
  
 Structure factors included contributions from the .fab file. 
  
 _reflns_Friedel_fraction is defined as the number of unique 
 Friedel pairs measured divided by the number that would be 
 possible theoretically, ignoring centric projections and 
 systematic absences. 
;

_computing_data_collection       'Bruker APEX2'
_computing_cell_refinement       'Bruker SAINT'
_computing_data_reduction        'Bruker SAINT'
_computing_structure_solution    'SHELXT 2018/2 (Sheldrick, 2018)'
_computing_structure_refinement  'SHELXL-2018/3 (Sheldrick, 2018)'
_computing_molecular_graphics    'Bruker SHELXTL'
_computing_publication_material  'Bruker SHELXTL'
_refine_special_details          ?
_refine_ls_structure_factor_coef Fsqd
_refine_ls_matrix_type           full
_refine_ls_weighting_scheme      calc
_refine_ls_weighting_details     
'w=1/[\s^2^(Fo^2^)+(0.0598P)^2^+0.5304P] where P=(Fo^2^+2Fc^2^)/3'
_atom_sites_solution_primary     ?
_atom_sites_solution_secondary   ?
_atom_sites_solution_hydrogens   geom
_refine_ls_hydrogen_treatment    constr
_refine_ls_extinction_method     none
_refine_ls_extinction_coef       .
_refine_ls_number_reflns         11646
_refine_ls_number_parameters     559
_refine_ls_number_restraints     182
_refine_ls_R_factor_all          0.0525
_refine_ls_R_factor_gt           0.0404
_refine_ls_wR_factor_ref         0.1160
_refine_ls_wR_factor_gt          0.1072
_refine_ls_goodness_of_fit_ref   1.064
_refine_ls_restrained_S_all      1.089
_refine_ls_shift/su_max          0.001
_refine_ls_shift/su_mean         0.000

loop_
_atom_site_label
_atom_site_type_symbol
_atom_site_fract_x
_atom_site_fract_y
_atom_site_fract_z
_atom_site_U_iso_or_equiv
_atom_site_adp_type
_atom_site_occupancy
_atom_site_site_symmetry_order
_atom_site_calc_flag
_atom_site_refinement_flags_posn
_atom_site_refinement_flags_adp
_atom_site_refinement_flags_occupancy
_atom_site_disorder_assembly
_atom_site_disorder_group
Cu1 Cu 0.70173(2) 0.35610(2) 0.29091(2) 0.02178(7) Uani 1 1 d . . . . .
N1 N 0.54928(13) 0.33123(13) 0.27149(7) 0.0231(3) Uani 1 1 d . . . . .
N2 N 0.78878(13) 0.19580(13) 0.34491(7) 0.0223(3) Uani 1 1 d . . . . .
N3 N 0.76673(14) 0.57800(14) 0.25694(7) 0.0250(3) Uani 1 1 d . . . . .
C1 C 0.40085(17) 0.22579(19) 0.28398(11) 0.0362(5) Uani 1 1 d . . . . .
H1A H 0.387518 0.231960 0.237791 0.054 Uiso 1 1 calc R U . . .
H1B H 0.333727 0.294308 0.297923 0.054 Uiso 1 1 calc R U . . .
H1C H 0.399215 0.147482 0.307349 0.054 Uiso 1 1 calc R U . . .
C2 C 0.52785(16) 0.23140(17) 0.29769(9) 0.0250(4) Uani 1 1 d . . . . .
C3 C 0.61569(16) 0.12952(17) 0.33897(9) 0.0271(4) Uani 1 1 d . . . . .
H3A H 0.589706 0.062893 0.353624 0.032 Uiso 1 1 calc R U . . .
C4 C 0.73704(16) 0.11245(16) 0.36167(9) 0.0244(4) Uani 1 1 d . . . . .
C5 C 0.81066(18) -0.00631(17) 0.40746(10) 0.0327(4) Uani 1 1 d . . . . .
H5A H 0.888961 -0.051076 0.388613 0.049 Uiso 1 1 calc R U . . .
H5B H 0.759834 -0.057027 0.415529 0.049 Uiso 1 1 calc R U . . .
H5C H 0.831073 0.011929 0.448014 0.049 Uiso 1 1 calc R U . . .
C11 C 0.45494(18) 0.43189(19) 0.22994(9) 0.0334(4) Uani 1 1 d . U . . .
C12 C 0.4546(2) 0.4350(3) 0.16333(11) 0.0616(6) Uani 1 1 d D U . . .
C13 C 0.3720(3) 0.5408(4) 0.12295(15) 0.0916(9) Uani 1 1 d . U . . .
H13A H 0.370288 0.545189 0.077846 0.110 Uiso 1 1 calc R U . . .
C14 C 0.2939(4) 0.6376(4) 0.14729(19) 0.0963(10) Uani 1 1 d . U . . .
H14A H 0.239460 0.709504 0.118808 0.116 Uiso 1 1 calc R U . . .
C15 C 0.2919(3) 0.6338(2) 0.21220(17) 0.0737(7) Uani 1 1 d . U . . .
H15A H 0.235792 0.702604 0.228010 0.088 Uiso 1 1 calc R U . . .
C16 C 0.37173(19) 0.52942(19) 0.25546(12) 0.0424(4) Uani 1 1 d . U . . .
C21 C 0.91217(16) 0.17299(15) 0.37111(9) 0.0238(4) Uani 1 1 d . . . . .
C22 C 1.01839(16) 0.12291(16) 0.33629(9) 0.0269(4) Uani 1 1 d . . . . .
C23 C 1.13448(18) 0.11845(19) 0.35805(11) 0.0355(5) Uani 1 1 d . . . . .
H23A H 1.206689 0.086093 0.334597 0.043 Uiso 1 1 calc R U . . .
C24 C 1.14701(18) 0.16004(19) 0.41298(11) 0.0386(5) Uani 1 1 d . . . . .
H24A H 1.226767 0.157439 0.426648 0.046 Uiso 1 1 calc R U . . .
C25 C 1.04292(18) 0.20540(18) 0.44789(10) 0.0339(4) Uani 1 1 d . . . . .
H25A H 1.052319 0.232951 0.485891 0.041 Uiso 1 1 calc R U . . .
C26 C 0.92399(17) 0.21173(16) 0.42862(9) 0.0271(4) Uani 1 1 d . . . . .
C31 C 0.87863(19) 0.5945(2) 0.13693(9) 0.0331(4) Uani 1 1 d . . . . .
C32 C 0.7885(2) 0.6158(2) 0.08810(12) 0.0523(6) Uani 1 1 d . . . . .
C33 C 0.8137(3) 0.5325(3) 0.04724(12) 0.0622(8) Uani 1 1 d . . . . .
H33A H 0.752979 0.547494 0.013432 0.075 Uiso 1 1 calc R U . . .
C34 C 0.9232(3) 0.4294(2) 0.05408(11) 0.0484(6) Uani 1 1 d . . . . .
C35 C 1.0103(2) 0.4100(2) 0.10275(11) 0.0425(5) Uani 1 1 d . . . . .
H35A H 1.086825 0.339467 0.107793 0.051 Uiso 1 1 calc R U . . .
C36 C 0.98996(19) 0.4908(2) 0.14510(10) 0.0358(5) Uani 1 1 d . . . . .
C37 C 0.6637(3) 0.7251(3) 0.08022(19) 0.0982(14) Uani 1 1 d . . . . .
H37A H 0.679347 0.800890 0.077783 0.147 Uiso 1 1 calc R U . . .
H37B H 0.613730 0.714863 0.117076 0.147 Uiso 1 1 calc R U . . .
H37C H 0.617218 0.730288 0.040696 0.147 Uiso 1 1 calc R U . . .
C38 C 0.9460(3) 0.3383(2) 0.00964(12) 0.0669(8) Uani 1 1 d . . . . .
H38A H 1.036663 0.300741 0.003892 0.100 Uiso 1 1 calc R U . . .
H38B H 0.900743 0.381654 -0.032116 0.100 Uiso 1 1 calc R U . . .
H38C H 0.915325 0.273930 0.028498 0.100 Uiso 1 1 calc R U . . .
C39 C 1.0866(2) 0.4637(3) 0.19936(14) 0.0608(7) Uani 1 1 d . . . . .
H39A H 1.093714 0.540545 0.204706 0.091 Uiso 1 1 calc R U . . .
H39B H 1.168766 0.406574 0.189382 0.091 Uiso 1 1 calc R U . . .
H39C H 1.060161 0.426258 0.239192 0.091 Uiso 1 1 calc R U . . .
C40 C 0.74266(15) 0.49059(16) 0.26950(8) 0.0230(4) Uani 1 1 d . . . . .
C41 C 0.79892(17) 0.68053(17) 0.23649(9) 0.0277(4) Uani 1 1 d . . . . .
C42 C 0.85563(19) 0.68940(19) 0.17784(9) 0.0324(4) Uani 1 1 d . . . . .
C43 C 0.8864(2) 0.7914(2) 0.15764(10) 0.0469(6) Uani 1 1 d . . . . .
H43A H 0.926460 0.799115 0.118520 0.056 Uiso 1 1 calc R U . . .
C44 C 0.8597(3) 0.8827(2) 0.19373(11) 0.0535(7) Uani 1 1 d . . . . .
H44A H 0.880733 0.952451 0.178897 0.064 Uiso 1 1 calc R U . . .
C45 C 0.8026(2) 0.8725(2) 0.25110(10) 0.0447(6) Uani 1 1 d . . . . .
H45A H 0.784335 0.935719 0.275245 0.054 Uiso 1 1 calc R U . . .
C46 C 0.77149(19) 0.77035(18) 0.27406(9) 0.0312(4) Uani 1 1 d . . . . .
C51 C 0.70844(19) 0.76289(17) 0.33613(9) 0.0297(4) Uani 1 1 d . . . . .
C52 C 0.5779(2) 0.82585(18) 0.33568(10) 0.0364(5) Uani 1 1 d . . . . .
C53 C 0.5213(2) 0.8287(2) 0.39397(12) 0.0450(6) Uani 1 1 d . . . . .
H53A H 0.432690 0.872186 0.393946 0.054 Uiso 1 1 calc R U . . .
C54 C 0.5900(2) 0.7704(2) 0.45190(11) 0.0445(6) Uani 1 1 d . . . . .
C55 C 0.7188(2) 0.7061(2) 0.45114(10) 0.0384(5) Uani 1 1 d . . . . .
H55A H 0.766824 0.664384 0.490615 0.046 Uiso 1 1 calc R U . . .
C56 C 0.77985(19) 0.70095(18) 0.39381(9) 0.0323(4) Uani 1 1 d . . . . .
C57 C 0.4996(2) 0.8895(2) 0.27330(13) 0.0542(6) Uani 1 1 d . . . . .
H57A H 0.410713 0.928469 0.282225 0.081 Uiso 1 1 calc R U . . .
H57B H 0.508412 0.828851 0.246487 0.081 Uiso 1 1 calc R U . . .
H57C H 0.528886 0.952526 0.250663 0.081 Uiso 1 1 calc R U . . .
C58 C 0.5255(3) 0.7748(3) 0.51485(13) 0.0713(9) Uani 1 1 d . . . . .
H58A H 0.455126 0.854561 0.511524 0.107 Uiso 1 1 calc R U . . .
H58B H 0.586426 0.764106 0.549613 0.107 Uiso 1 1 calc R U . . .
H58C H 0.493395 0.708515 0.524006 0.107 Uiso 1 1 calc R U . . .
C59 C 0.9199(2) 0.6312(2) 0.39457(11) 0.0470(6) Uani 1 1 d . . . . .
H59A H 0.959566 0.686676 0.373288 0.071 Uiso 1 1 calc R U . . .
H59B H 0.936714 0.563113 0.371834 0.071 Uiso 1 1 calc R U . . .
H59C H 0.954712 0.598132 0.439093 0.071 Uiso 1 1 calc R U . . .
C161 C 0.4218(2) 0.6133(3) 0.34661(17) 0.0695(8) Uani 1 1 d . U . . .
H16A H 0.419286 0.607530 0.393191 0.104 Uiso 1 1 calc R U . . .
H16B H 0.509259 0.592162 0.334490 0.104 Uiso 1 1 calc R U . . .
H16C H 0.370290 0.697563 0.324780 0.104 Uiso 1 1 calc R U . . .
C162 C 0.3694(2) 0.5233(2) 0.32682(13) 0.0475(5) Uani 1 1 d . U . . .
H16D H 0.425707 0.437979 0.348346 0.057 Uiso 1 1 calc R U . . .
C163 C 0.2366(2) 0.5477(3) 0.35079(16) 0.0647(7) Uani 1 1 d . U . . .
H16E H 0.239463 0.542777 0.397334 0.097 Uiso 1 1 calc R U . . .
H16F H 0.178679 0.630022 0.329496 0.097 Uiso 1 1 calc R U . . .
H16G H 0.206776 0.485781 0.340837 0.097 Uiso 1 1 calc R U . . .
C221 C 1.1045(2) -0.0517(2) 0.27568(13) 0.0553(7) Uani 1 1 d . . . . .
H22A H 1.098645 -0.108514 0.314256 0.083 Uiso 1 1 calc R U . . .
H22B H 1.088742 -0.079788 0.237414 0.083 Uiso 1 1 calc R U . . .
H22C H 1.189182 -0.049489 0.275492 0.083 Uiso 1 1 calc R U . . .
C222 C 1.00632(18) 0.07727(17) 0.27549(10) 0.0314(4) Uani 1 1 d . . . . .
H22D H 0.921049 0.072830 0.273472 0.038 Uiso 1 1 calc R U . . .
C223 C 1.0129(3) 0.1677(2) 0.21627(12) 0.0587(7) Uani 1 1 d . . . . .
H22E H 1.004983 0.136545 0.177737 0.088 Uiso 1 1 calc R U . . .
H22F H 0.943973 0.247733 0.214912 0.088 Uiso 1 1 calc R U . . .
H22G H 1.094102 0.177136 0.217901 0.088 Uiso 1 1 calc R U . . .
C261 C 0.7668(2) 0.40109(19) 0.46040(11) 0.0442(5) Uani 1 1 d . . . . .
H26A H 0.693477 0.431145 0.485876 0.066 Uiso 1 1 calc R U . . .
H26B H 0.835492 0.421093 0.475630 0.066 Uiso 1 1 calc R U . . .
H26C H 0.743329 0.440565 0.415118 0.066 Uiso 1 1 calc R U . . .
C262 C 0.81035(18) 0.26152(17) 0.46754(9) 0.0310(4) Uani 1 1 d . . . . .
H26D H 0.739870 0.244435 0.449676 0.037 Uiso 1 1 calc R U . . .
C263 C 0.8357(2) 0.19769(19) 0.53802(10) 0.0383(5) Uani 1 1 d . . . . .
H26E H 0.760242 0.232475 0.561306 0.057 Uiso 1 1 calc R U . . .
H26F H 0.856683 0.109238 0.541531 0.057 Uiso 1 1 calc R U . . .
H26G H 0.906592 0.210299 0.556554 0.057 Uiso 1 1 calc R U . . .
C121 C 0.4791(10) 0.3354(13) 0.0701(4) 0.095(2) Uani 0.491(12) 1 d D U P A 1
H12A H 0.538252 0.272746 0.048873 0.143 Uiso 0.491(12) 1 calc R U P A 1
H12B H 0.405492 0.314444 0.081164 0.143 Uiso 0.491(12) 1 calc R U P A 1
H12C H 0.451629 0.416052 0.041073 0.143 Uiso 0.491(12) 1 calc R U P A 1
C122 C 0.5450(10) 0.3400(11) 0.1318(5) 0.0804(17) Uani 0.491(12) 1 d D U P A 1
H12D H 0.579393 0.257630 0.161392 0.096 Uiso 0.491(12) 1 calc R U P A 1
C123 C 0.6510(9) 0.3861(14) 0.1095(4) 0.093(2) Uani 0.491(12) 1 d D U P A 1
H12E H 0.713278 0.325670 0.088220 0.140 Uiso 0.491(12) 1 calc R U P A 1
H12F H 0.614532 0.465246 0.079262 0.140 Uiso 0.491(12) 1 calc R U P A 1
H12G H 0.692366 0.396630 0.146725 0.140 Uiso 0.491(12) 1 calc R U P A 1
C125 C 0.5442(9) 0.3122(10) 0.1430(5) 0.0792(16) Uani 0.509(12) 1 d D U P A 2
H125 H 0.558086 0.246752 0.182413 0.095 Uiso 0.509(12) 1 calc R U P A 2
C126 C 0.6771(8) 0.3082(13) 0.1275(5) 0.095(2) Uani 0.509(12) 1 d D U P A 2
H12H H 0.710108 0.337068 0.160798 0.142 Uiso 0.509(12) 1 calc R U P A 2
H12K H 0.733242 0.223350 0.126189 0.142 Uiso 0.509(12) 1 calc R U P A 2
H12I H 0.672755 0.361480 0.085740 0.142 Uiso 0.509(12) 1 calc R U P A 2
C124 C 0.4937(10) 0.2669(13) 0.0909(5) 0.107(2) Uani 0.509(12) 1 d D U P A 2
H12J H 0.408952 0.269263 0.100444 0.160 Uiso 0.509(12) 1 calc R U P A 2
H12N H 0.489586 0.320314 0.049123 0.160 Uiso 0.509(12) 1 calc R U P A 2
H12L H 0.550073 0.182184 0.089572 0.160 Uiso 0.509(12) 1 calc R U P A 2

loop_
_atom_site_aniso_label
_atom_site_aniso_U_11
_atom_site_aniso_U_22
_atom_site_aniso_U_33
_atom_site_aniso_U_23
_atom_site_aniso_U_13
_atom_site_aniso_U_12
Cu1 0.01892(11) 0.02155(12) 0.02702(12) -0.00860(9) 0.00130(8) -0.00832(9)
N1 0.0185(7) 0.0270(8) 0.0260(8) -0.0105(6) 0.0002(6) -0.0084(6)
N2 0.0165(7) 0.0192(7) 0.0324(8) -0.0102(6) 0.0003(6) -0.0058(6)
N3 0.0244(8) 0.0289(8) 0.0283(8) -0.0141(7) 0.0071(6) -0.0136(7)
C1 0.0222(9) 0.0381(11) 0.0549(13) -0.0162(10) -0.0003(9) -0.0154(9)
C2 0.0176(8) 0.0296(9) 0.0336(10) -0.0180(8) 0.0047(7) -0.0102(7)
C3 0.0240(9) 0.0241(9) 0.0402(11) -0.0143(8) 0.0046(8) -0.0133(8)
C4 0.0226(9) 0.0199(8) 0.0331(10) -0.0129(7) 0.0030(7) -0.0072(7)
C5 0.0306(10) 0.0234(9) 0.0466(12) -0.0085(9) -0.0020(9) -0.0121(8)
C11 0.0249(9) 0.0434(10) 0.0331(9) 0.0000(8) -0.0055(7) -0.0178(8)
C12 0.0449(12) 0.1128(18) 0.0316(10) 0.0000(10) -0.0077(9) -0.0415(11)
C13 0.075(2) 0.144(2) 0.0473(14) 0.0321(14) -0.0246(13) -0.0559(16)
C14 0.080(2) 0.092(2) 0.0982(17) 0.0473(16) -0.0479(18) -0.0419(15)
C15 0.0540(15) 0.0399(13) 0.1132(17) 0.0088(13) -0.0326(15) -0.0125(11)
C16 0.0285(10) 0.0279(10) 0.0675(11) -0.0028(8) -0.0114(8) -0.0100(8)
C21 0.0187(8) 0.0170(8) 0.0353(10) -0.0059(7) -0.0012(7) -0.0058(7)
C22 0.0204(8) 0.0200(9) 0.0382(10) -0.0045(8) 0.0016(8) -0.0062(7)
C23 0.0210(9) 0.0335(11) 0.0514(13) -0.0085(9) 0.0036(9) -0.0098(8)
C24 0.0216(9) 0.0402(12) 0.0563(13) -0.0077(10) -0.0055(9) -0.0152(9)
C25 0.0286(10) 0.0315(10) 0.0451(12) -0.0099(9) -0.0071(9) -0.0139(8)
C26 0.0224(9) 0.0204(9) 0.0385(10) -0.0083(8) -0.0026(8) -0.0070(7)
C31 0.0354(11) 0.0453(12) 0.0243(9) -0.0150(9) 0.0085(8) -0.0182(10)
C32 0.0471(14) 0.0547(15) 0.0486(14) -0.0287(12) -0.0099(11) -0.0030(12)
C33 0.0695(18) 0.0618(17) 0.0449(14) -0.0282(13) -0.0180(13) -0.0043(14)
C34 0.0710(17) 0.0467(14) 0.0292(11) -0.0172(10) 0.0131(11) -0.0200(13)
C35 0.0448(13) 0.0370(12) 0.0419(12) -0.0084(10) 0.0172(10) -0.0116(10)
C36 0.0364(11) 0.0426(12) 0.0303(10) -0.0042(9) 0.0066(9) -0.0187(10)
C37 0.065(2) 0.092(2) 0.116(3) -0.064(2) -0.0428(19) 0.0164(18)
C38 0.109(2) 0.0519(16) 0.0444(14) -0.0270(13) 0.0238(15) -0.0278(16)
C39 0.0474(14) 0.0583(16) 0.0730(18) -0.0077(14) -0.0168(13) -0.0180(13)
C40 0.0189(8) 0.0296(9) 0.0233(9) -0.0121(7) 0.0027(7) -0.0090(7)
C41 0.0301(10) 0.0343(10) 0.0288(10) -0.0115(8) 0.0075(8) -0.0212(8)
C42 0.0343(10) 0.0446(12) 0.0276(10) -0.0144(9) 0.0080(8) -0.0222(9)
C43 0.0663(15) 0.0660(16) 0.0309(11) -0.0159(11) 0.0199(11) -0.0478(14)
C44 0.0844(19) 0.0624(16) 0.0455(13) -0.0202(12) 0.0241(13) -0.0597(15)
C45 0.0708(16) 0.0497(13) 0.0390(12) -0.0204(10) 0.0188(11) -0.0461(13)
C46 0.0400(11) 0.0375(11) 0.0305(10) -0.0152(8) 0.0111(8) -0.0272(9)
C51 0.0416(11) 0.0298(10) 0.0335(10) -0.0180(8) 0.0160(8) -0.0263(9)
C52 0.0445(12) 0.0294(10) 0.0463(12) -0.0174(9) 0.0147(10) -0.0221(9)
C53 0.0457(13) 0.0406(12) 0.0625(15) -0.0281(11) 0.0265(12) -0.0241(11)
C54 0.0618(15) 0.0494(13) 0.0470(13) -0.0295(11) 0.0331(12) -0.0402(12)
C55 0.0570(14) 0.0450(12) 0.0325(11) -0.0173(9) 0.0163(10) -0.0369(11)
C56 0.0422(11) 0.0364(11) 0.0349(10) -0.0184(9) 0.0136(9) -0.0286(9)
C57 0.0492(14) 0.0440(14) 0.0666(17) -0.0114(12) 0.0071(12) -0.0145(12)
C58 0.084(2) 0.101(2) 0.0583(17) -0.0415(17) 0.0476(16) -0.0577(19)
C59 0.0444(13) 0.0650(16) 0.0434(13) -0.0176(12) 0.0086(10) -0.0308(12)
C161 0.0365(13) 0.0745(18) 0.119(2) -0.0670(18) 0.0175(14) -0.0230(13)
C162 0.0278(10) 0.0415(12) 0.0774(12) -0.0349(11) 0.0059(10) -0.0073(9)
C163 0.0354(12) 0.0674(17) 0.107(2) -0.0526(17) 0.0171(13) -0.0206(12)
C221 0.0465(14) 0.0414(13) 0.0704(17) -0.0266(13) -0.0037(12) -0.0009(11)
C222 0.0229(9) 0.0285(10) 0.0396(11) -0.0104(8) 0.0054(8) -0.0047(8)
C223 0.084(2) 0.0526(15) 0.0439(14) -0.0153(12) 0.0209(13) -0.0284(15)
C261 0.0477(13) 0.0318(11) 0.0432(12) -0.0131(10) -0.0009(10) -0.0014(10)
C262 0.0269(9) 0.0300(10) 0.0378(11) -0.0161(8) -0.0024(8) -0.0083(8)
C263 0.0380(11) 0.0356(11) 0.0415(12) -0.0137(9) 0.0027(9) -0.0115(9)
C121 0.086(4) 0.172(6) 0.035(3) -0.022(3) -0.012(3) -0.056(4)
C122 0.061(3) 0.168(4) 0.027(3) -0.030(3) 0.0061(19) -0.054(2)
C123 0.065(3) 0.171(6) 0.056(4) -0.027(4) 0.014(3) -0.056(4)
C125 0.056(2) 0.161(3) 0.035(3) -0.041(3) 0.013(2) -0.047(2)
C126 0.066(3) 0.156(6) 0.069(4) -0.023(4) 0.026(3) -0.051(3)
C124 0.093(4) 0.172(5) 0.057(4) -0.045(4) -0.019(3) -0.041(4)

_geom_special_details            
; 
 All esds (except the esd in the dihedral angle between two l.s. planes) 
 are estimated using the full covariance matrix.  The cell esds are taken 
 into account individually in the estimation of esds in distances, angles 
 and torsion angles; correlations between esds in cell parameters are only 
 used when they are defined by crystal symmetry.  An approximate (isotropic) 
 treatment of cell esds is used for estimating esds involving l.s. planes. 
;

loop_
_geom_bond_atom_site_label_1
_geom_bond_atom_site_label_2
_geom_bond_distance
_geom_bond_site_symmetry_2
_geom_bond_publ_flag
Cu1 C40 1.8160(18) . ?
Cu1 N2 1.9340(15) . ?
Cu1 N1 1.9408(14) . ?
N1 C2 1.327(2) . ?
N1 C11 1.427(2) . ?
N2 C4 1.333(2) . ?
N2 C21 1.434(2) . ?
N3 C40 1.162(2) . ?
N3 C41 1.401(2) . ?
C1 C2 1.516(2) . ?
C2 C3 1.400(3) . ?
C3 C4 1.405(2) . ?
C4 C5 1.506(3) . ?
C11 C16 1.396(3) . ?
C11 C12 1.409(3) . ?
C12 C13 1.393(4) . ?
C12 C122 1.480(10) . ?
C12 C125 1.577(9) . ?
C13 C14 1.357(5) . ?
C14 C15 1.372(5) . ?
C15 C16 1.402(3) . ?
C16 C162 1.505(3) . ?
C21 C22 1.407(3) . ?
C21 C26 1.412(3) . ?
C22 C23 1.393(2) . ?
C22 C222 1.522(3) . ?
C23 C24 1.382(3) . ?
C24 C25 1.381(3) . ?
C25 C26 1.398(2) . ?
C26 C262 1.518(3) . ?
C31 C36 1.388(3) . ?
C31 C32 1.392(3) . ?
C31 C42 1.501(3) . ?
C32 C33 1.390(3) . ?
C32 C37 1.514(4) . ?
C33 C34 1.373(4) . ?
C34 C35 1.372(3) . ?
C34 C38 1.521(3) . ?
C35 C36 1.396(3) . ?
C36 C39 1.511(3) . ?
C41 C46 1.397(3) . ?
C41 C42 1.402(3) . ?
C42 C43 1.385(3) . ?
C43 C44 1.390(3) . ?
C44 C45 1.382(3) . ?
C45 C46 1.398(3) . ?
C46 C51 1.499(3) . ?
C51 C56 1.395(3) . ?
C51 C52 1.396(3) . ?
C52 C53 1.390(3) . ?
C52 C57 1.509(3) . ?
C53 C54 1.381(3) . ?
C54 C55 1.384(3) . ?
C54 C58 1.519(3) . ?
C55 C56 1.397(3) . ?
C56 C59 1.502(3) . ?
C161 C162 1.537(3) . ?
C162 C163 1.536(3) . ?
C221 C222 1.527(3) . ?
C222 C223 1.517(3) . ?
C261 C262 1.528(3) . ?
C262 C263 1.524(3) . ?
C121 C122 1.543(9) . ?
C122 C123 1.547(10) . ?
C125 C124 1.529(9) . ?
C125 C126 1.538(9) . ?

loop_
_geom_angle_atom_site_label_1
_geom_angle_atom_site_label_2
_geom_angle_atom_site_label_3
_geom_angle
_geom_angle_site_symmetry_1
_geom_angle_site_symmetry_3
_geom_angle_publ_flag
C40 Cu1 N2 132.09(7) . . ?
C40 Cu1 N1 131.02(7) . . ?
N2 Cu1 N1 96.77(6) . . ?
C2 N1 C11 120.67(14) . . ?
C2 N1 Cu1 123.41(12) . . ?
C11 N1 Cu1 115.78(11) . . ?
C4 N2 C21 120.14(14) . . ?
C4 N2 Cu1 123.71(12) . . ?
C21 N2 Cu1 115.98(11) . . ?
C40 N3 C41 174.90(18) . . ?
N1 C2 C3 123.78(15) . . ?
N1 C2 C1 119.32(16) . . ?
C3 C2 C1 116.89(16) . . ?
C2 C3 C4 128.80(16) . . ?
N2 C4 C3 123.29(16) . . ?
N2 C4 C5 119.17(15) . . ?
C3 C4 C5 117.54(15) . . ?
C16 C11 C12 121.5(2) . . ?
C16 C11 N1 119.38(18) . . ?
C12 C11 N1 119.0(2) . . ?
C13 C12 C11 118.1(3) . . ?
C13 C12 C122 116.5(5) . . ?
C11 C12 C122 125.0(5) . . ?
C13 C12 C125 126.8(5) . . ?
C11 C12 C125 115.0(5) . . ?
C14 C13 C12 120.7(3) . . ?
C13 C14 C15 121.3(3) . . ?
C14 C15 C16 120.7(3) . . ?
C11 C16 C15 117.6(2) . . ?
C11 C16 C162 121.08(19) . . ?
C15 C16 C162 121.3(2) . . ?
C22 C21 C26 120.88(16) . . ?
C22 C21 N2 119.60(16) . . ?
C26 C21 N2 119.26(15) . . ?
C23 C22 C21 118.40(17) . . ?
C23 C22 C222 120.72(17) . . ?
C21 C22 C222 120.86(16) . . ?
C24 C23 C22 121.48(19) . . ?
C25 C24 C23 119.60(17) . . ?
C24 C25 C26 121.56(19) . . ?
C25 C26 C21 117.98(17) . . ?
C25 C26 C262 121.02(17) . . ?
C21 C26 C262 120.98(15) . . ?
C36 C31 C32 120.31(19) . . ?
C36 C31 C42 121.06(18) . . ?
C32 C31 C42 118.54(19) . . ?
C33 C32 C31 118.7(2) . . ?
C33 C32 C37 120.1(2) . . ?
C31 C32 C37 121.2(2) . . ?
C34 C33 C32 122.3(2) . . ?
C35 C34 C33 118.0(2) . . ?
C35 C34 C38 121.1(2) . . ?
C33 C34 C38 120.9(2) . . ?
C34 C35 C36 122.1(2) . . ?
C31 C36 C35 118.63(19) . . ?
C31 C36 C39 121.0(2) . . ?
C35 C36 C39 120.3(2) . . ?
N3 C40 Cu1 178.25(16) . . ?
C46 C41 N3 119.39(16) . . ?
C46 C41 C42 122.74(17) . . ?
N3 C41 C42 117.86(16) . . ?
C43 C42 C41 117.60(18) . . ?
C43 C42 C31 120.70(17) . . ?
C41 C42 C31 121.66(17) . . ?
C42 C43 C44 121.03(19) . . ?
C45 C44 C43 120.3(2) . . ?
C44 C45 C46 120.8(2) . . ?
C41 C46 C45 117.47(17) . . ?
C41 C46 C51 123.08(16) . . ?
C45 C46 C51 119.44(17) . . ?
C56 C51 C52 120.57(18) . . ?
C56 C51 C46 120.56(18) . . ?
C52 C51 C46 118.74(19) . . ?
C53 C52 C51 118.7(2) . . ?
C53 C52 C57 120.5(2) . . ?
C51 C52 C57 120.81(19) . . ?
C54 C53 C52 122.0(2) . . ?
C53 C54 C55 118.34(19) . . ?
C53 C54 C58 120.9(2) . . ?
C55 C54 C58 120.8(2) . . ?
C54 C55 C56 121.7(2) . . ?
C51 C56 C55 118.69(19) . . ?
C51 C56 C59 120.88(18) . . ?
C55 C56 C59 120.4(2) . . ?
C16 C162 C163 112.3(2) . . ?
C16 C162 C161 111.1(2) . . ?
C163 C162 C161 110.19(19) . . ?
C223 C222 C22 110.83(17) . . ?
C223 C222 C221 110.8(2) . . ?
C22 C222 C221 112.42(17) . . ?
C26 C262 C263 112.15(16) . . ?
C26 C262 C261 110.89(17) . . ?
C263 C262 C261 111.01(16) . . ?
C12 C122 C121 108.8(8) . . ?
C12 C122 C123 106.8(8) . . ?
C121 C122 C123 105.9(7) . . ?
C124 C125 C126 109.1(7) . . ?
C124 C125 C12 117.9(8) . . ?
C126 C125 C12 114.2(8) . . ?

_refine_diff_density_max         0.326
_refine_diff_density_min         -0.336
_refine_diff_density_rms         0.054

_shelx_res_file                  
; 
TITL ak9_a.res in P-1 
    ak9_sq.res 
    created by SHELXL-2018/3 at 21:36:52 on 31-Oct-2024 
REM Old TITL ak9 in P-1 
REM SHELXT solution in P-1: R1 0.145, Rweak 0.010, Alpha 0.046 
REM <I/s>   0.000 for    0 systematic absences,  Orientation as input 
REM Formula found by SHELXT:  C54 N3 Cu 
  
CELL  0.71073  11.4553  11.9552  21.2528   79.082   89.214   67.827 
ZERR    2.000   0.0020   0.0021   0.0037    0.002    0.002    0.002 
LATT  1 
SFAC C H N CU 
UNIT 108 132 6 2 
TEMP -149.960 
SIZE 0.06 0.25 0.36 
L.S. 16 
BOND 
FMAP 2 
PLAN 20 
ABIN 
ACTA 
sadi c121 c122 c122 c123 c124 c125 c125 c126 
sadi 0.04 c121 c123 c124 c126 
sadi c12 c122 c12 c125 
sadi 0.04 c12 c121 c12 c123 c12 c124 c12 c126 
simu 0.01 0.01 c11 c12 c13 c14 c15 c16 c121 c122 c123 c124 c125 c126 = 
 C161 C162 C163 
delu 0.002 0.002 c11 c12 c13 c14 c15 c16 c121 c122 c123 c124 c125 c126 = 
 C161 C162 C163 
acta 
WGHT    0.059800    0.530400 
FVAR       0.47130   0.49064 
CU1   4    0.701726    0.356105    0.290909    11.00000    0.01892    0.02155 = 
         0.02702   -0.00860    0.00130   -0.00832 
N1    3    0.549277    0.331234    0.271486    11.00000    0.01846    0.02697 = 
         0.02598   -0.01051    0.00021   -0.00842 
N2    3    0.788783    0.195800    0.344913    11.00000    0.01654    0.01922 = 
         0.03244   -0.01024    0.00026   -0.00581 
N3    3    0.766729    0.577998    0.256935    11.00000    0.02440    0.02888 = 
         0.02829   -0.01407    0.00710   -0.01356 
C1    1    0.400851    0.225791    0.283976    11.00000    0.02215    0.03806 = 
         0.05493   -0.01624   -0.00032   -0.01542 
AFIX 137 
H1A   2    0.387518    0.231960    0.237791    11.00000   -1.50000 
H1B   2    0.333727    0.294308    0.297923    11.00000   -1.50000 
H1C   2    0.399215    0.147482    0.307349    11.00000   -1.50000 
AFIX   0 
C2    1    0.527851    0.231395    0.297688    11.00000    0.01759    0.02964 = 
         0.03361   -0.01798    0.00467   -0.01017 
C3    1    0.615688    0.129521    0.338971    11.00000    0.02397    0.02408 = 
         0.04023   -0.01433    0.00458   -0.01332 
AFIX  43 
H3A   2    0.589706    0.062893    0.353624    11.00000   -1.20000 
AFIX   0 
C4    1    0.737036    0.112446    0.361669    11.00000    0.02257    0.01987 = 
         0.03312   -0.01286    0.00301   -0.00717 
C5    1    0.810658   -0.006306    0.407456    11.00000    0.03065    0.02338 = 
         0.04665   -0.00851   -0.00202   -0.01213 
AFIX 137 
H5A   2    0.888961   -0.051076    0.388613    11.00000   -1.50000 
H5B   2    0.759834   -0.057027    0.415529    11.00000   -1.50000 
H5C   2    0.831073    0.011929    0.448014    11.00000   -1.50000 
AFIX   0 
C11   1    0.454942    0.431889    0.229935    11.00000    0.02494    0.04340 = 
         0.03313    0.00003   -0.00551   -0.01781 
C12   1    0.454608    0.434975    0.163331    11.00000    0.04487    0.11277 = 
         0.03161   -0.00003   -0.00774   -0.04153 
C13   1    0.371976    0.540778    0.122947    11.00000    0.07540    0.14381 = 
         0.04733    0.03212   -0.02456   -0.05585 
AFIX  43 
H13A  2    0.370288    0.545189    0.077846    11.00000   -1.20000 
AFIX   0 
C14   1    0.293868    0.637610    0.147287    11.00000    0.07989    0.09219 = 
         0.09819    0.04734   -0.04785   -0.04189 
AFIX  43 
H14A  2    0.239460    0.709504    0.118808    11.00000   -1.20000 
AFIX   0 
C15   1    0.291883    0.633784    0.212197    11.00000    0.05399    0.03993 = 
         0.11319    0.00876   -0.03256   -0.01249 
AFIX  43 
H15A  2    0.235792    0.702604    0.228010    11.00000   -1.20000 
AFIX   0 
C16   1    0.371726    0.529423    0.255462    11.00000    0.02849    0.02792 = 
         0.06755   -0.00282   -0.01137   -0.01001 
C21   1    0.912166    0.172991    0.371113    11.00000    0.01866    0.01698 = 
         0.03532   -0.00594   -0.00118   -0.00585 
C22   1    1.018386    0.122907    0.336291    11.00000    0.02040    0.02003 = 
         0.03818   -0.00447    0.00163   -0.00618 
C23   1    1.134483    0.118453    0.358050    11.00000    0.02102    0.03345 = 
         0.05139   -0.00854    0.00364   -0.00982 
AFIX  43 
H23A  2    1.206689    0.086093    0.334597    11.00000   -1.20000 
AFIX   0 
C24   1    1.147012    0.160038    0.412979    11.00000    0.02165    0.04019 = 
         0.05632   -0.00772   -0.00554   -0.01516 
AFIX  43 
H24A  2    1.226767    0.157439    0.426648    11.00000   -1.20000 
AFIX   0 
C25   1    1.042916    0.205396    0.447885    11.00000    0.02860    0.03149 = 
         0.04509   -0.00993   -0.00710   -0.01393 
AFIX  43 
H25A  2    1.052319    0.232951    0.485891    11.00000   -1.20000 
AFIX   0 
C26   1    0.923986    0.211733    0.428620    11.00000    0.02244    0.02037 = 
         0.03850   -0.00831   -0.00260   -0.00695 
C31   1    0.878627    0.594523    0.136926    11.00000    0.03538    0.04531 = 
         0.02430   -0.01501    0.00854   -0.01825 
C32   1    0.788509    0.615806    0.088097    11.00000    0.04713    0.05470 = 
         0.04857   -0.02873   -0.00985   -0.00297 
C33   1    0.813651    0.532521    0.047243    11.00000    0.06945    0.06175 = 
         0.04492   -0.02818   -0.01802   -0.00426 
AFIX  43 
H33A  2    0.752979    0.547494    0.013432    11.00000   -1.20000 
AFIX   0 
C34   1    0.923174    0.429354    0.054081    11.00000    0.07099    0.04666 = 
         0.02924   -0.01724    0.01311   -0.02003 
C35   1    1.010250    0.410042    0.102746    11.00000    0.04479    0.03695 = 
         0.04187   -0.00838    0.01722   -0.01158 
AFIX  43 
H35A  2    1.086825    0.339467    0.107793    11.00000   -1.20000 
AFIX   0 
C36   1    0.989959    0.490773    0.145099    11.00000    0.03641    0.04255 = 
         0.03031   -0.00420    0.00664   -0.01870 
C37   1    0.663690    0.725104    0.080218    11.00000    0.06468    0.09196 = 
         0.11628   -0.06426   -0.04284    0.01644 
AFIX 137 
H37A  2    0.679347    0.800890    0.077783    11.00000   -1.50000 
H37B  2    0.613730    0.714863    0.117076    11.00000   -1.50000 
H37C  2    0.617218    0.730288    0.040696    11.00000   -1.50000 
AFIX   0 
C38   1    0.946006    0.338328    0.009638    11.00000    0.10872    0.05190 = 
         0.04438   -0.02698    0.02380   -0.02779 
AFIX 137 
H38A  2    1.036663    0.300741    0.003892    11.00000   -1.50000 
H38B  2    0.900743    0.381654   -0.032116    11.00000   -1.50000 
H38C  2    0.915325    0.273930    0.028498    11.00000   -1.50000 
AFIX   0 
C39   1    1.086649    0.463654    0.199365    11.00000    0.04737    0.05830 = 
         0.07301   -0.00771   -0.01679   -0.01803 
AFIX 137 
H39A  2    1.093714    0.540545    0.204706    11.00000   -1.50000 
H39B  2    1.168766    0.406574    0.189382    11.00000   -1.50000 
H39C  2    1.060161    0.426258    0.239192    11.00000   -1.50000 
AFIX   0 
C40   1    0.742656    0.490589    0.269501    11.00000    0.01886    0.02959 = 
         0.02334   -0.01213    0.00271   -0.00903 
C41   1    0.798921    0.680532    0.236491    11.00000    0.03009    0.03432 = 
         0.02882   -0.01151    0.00748   -0.02116 
C42   1    0.855633    0.689400    0.177836    11.00000    0.03433    0.04463 = 
         0.02762   -0.01443    0.00804   -0.02221 
C43   1    0.886434    0.791428    0.157645    11.00000    0.06633    0.06603 = 
         0.03085   -0.01592    0.01986   -0.04776 
AFIX  43 
H43A  2    0.926460    0.799115    0.118520    11.00000   -1.20000 
AFIX   0 
C44   1    0.859697    0.882714    0.193728    11.00000    0.08443    0.06241 = 
         0.04547   -0.02020    0.02405   -0.05972 
AFIX  43 
H44A  2    0.880733    0.952451    0.178897    11.00000   -1.20000 
AFIX   0 
C45   1    0.802630    0.872515    0.251103    11.00000    0.07076    0.04971 = 
         0.03900   -0.02037    0.01883   -0.04613 
AFIX  43 
H45A  2    0.784335    0.935719    0.275245    11.00000   -1.20000 
AFIX   0 
C46   1    0.771491    0.770354    0.274057    11.00000    0.03996    0.03753 = 
         0.03052   -0.01517    0.01113   -0.02718 
C51   1    0.708436    0.762892    0.336130    11.00000    0.04164    0.02981 = 
         0.03348   -0.01803    0.01601   -0.02628 
C52   1    0.577935    0.825848    0.335684    11.00000    0.04449    0.02942 = 
         0.04634   -0.01740    0.01474   -0.02211 
C53   1    0.521321    0.828733    0.393968    11.00000    0.04574    0.04064 = 
         0.06249   -0.02813    0.02653   -0.02410 
AFIX  43 
H53A  2    0.432690    0.872186    0.393946    11.00000   -1.20000 
AFIX   0 
C54   1    0.589971    0.770367    0.451903    11.00000    0.06176    0.04944 = 
         0.04704   -0.02948    0.03309   -0.04023 
C55   1    0.718762    0.706077    0.451142    11.00000    0.05699    0.04496 = 
         0.03253   -0.01732    0.01634   -0.03686 
AFIX  43 
H55A  2    0.766824    0.664384    0.490615    11.00000   -1.20000 
AFIX   0 
C56   1    0.779849    0.700950    0.393807    11.00000    0.04219    0.03635 = 
         0.03493   -0.01840    0.01363   -0.02859 
C57   1    0.499624    0.889502    0.273298    11.00000    0.04918    0.04404 = 
         0.06656   -0.01145    0.00712   -0.01449 
AFIX 137 
H57A  2    0.410713    0.928469    0.282225    11.00000   -1.50000 
H57B  2    0.508412    0.828851    0.246487    11.00000   -1.50000 
H57C  2    0.528886    0.952526    0.250663    11.00000   -1.50000 
AFIX   0 
C58   1    0.525510    0.774779    0.514846    11.00000    0.08446    0.10093 = 
         0.05833   -0.04154    0.04759   -0.05768 
AFIX 137 
H58A  2    0.455126    0.854561    0.511524    11.00000   -1.50000 
H58B  2    0.586426    0.764106    0.549613    11.00000   -1.50000 
H58C  2    0.493395    0.708515    0.524006    11.00000   -1.50000 
AFIX   0 
C59   1    0.919868    0.631157    0.394572    11.00000    0.04436    0.06496 = 
         0.04344   -0.01760    0.00864   -0.03083 
AFIX 137 
H59A  2    0.959566    0.686676    0.373288    11.00000   -1.50000 
H59B  2    0.936714    0.563113    0.371834    11.00000   -1.50000 
H59C  2    0.954712    0.598132    0.439093    11.00000   -1.50000 
AFIX   0 
C161  1    0.421805    0.613283    0.346613    11.00000    0.03652    0.07453 = 
         0.11901   -0.06703    0.01752   -0.02296 
AFIX  33 
H16A  2    0.419286    0.607530    0.393191    11.00000   -1.50000 
H16B  2    0.509259    0.592162    0.334490    11.00000   -1.50000 
H16C  2    0.370290    0.697563    0.324780    11.00000   -1.50000 
AFIX   0 
C162  1    0.369408    0.523275    0.326825    11.00000    0.02782    0.04155 = 
         0.07736   -0.03487    0.00594   -0.00728 
AFIX  13 
H16D  2    0.425707    0.437979    0.348346    11.00000   -1.20000 
AFIX   0 
C163  1    0.236552    0.547673    0.350793    11.00000    0.03538    0.06741 = 
         0.10681   -0.05260    0.01708   -0.02057 
AFIX  33 
H16E  2    0.239463    0.542777    0.397334    11.00000   -1.50000 
H16F  2    0.178679    0.630022    0.329496    11.00000   -1.50000 
H16G  2    0.206776    0.485781    0.340837    11.00000   -1.50000 
AFIX   0 
C221  1    1.104512   -0.051672    0.275680    11.00000    0.04653    0.04138 = 
         0.07044   -0.02663   -0.00369   -0.00092 
AFIX  33 
H22A  2    1.098645   -0.108514    0.314256    11.00000   -1.50000 
H22B  2    1.088742   -0.079788    0.237414    11.00000   -1.50000 
H22C  2    1.189182   -0.049489    0.275492    11.00000   -1.50000 
AFIX   0 
C222  1    1.006321    0.077272    0.275488    11.00000    0.02289    0.02851 = 
         0.03958   -0.01036    0.00538   -0.00472 
AFIX  13 
H22D  2    0.921049    0.072830    0.273472    11.00000   -1.20000 
AFIX   0 
C223  1    1.012930    0.167673    0.216268    11.00000    0.08375    0.05262 = 
         0.04389   -0.01527    0.02089   -0.02844 
AFIX  33 
H22E  2    1.004983    0.136545    0.177737    11.00000   -1.50000 
H22F  2    0.943973    0.247733    0.214912    11.00000   -1.50000 
H22G  2    1.094102    0.177136    0.217901    11.00000   -1.50000 
AFIX   0 
C261  1    0.766755    0.401090    0.460402    11.00000    0.04769    0.03179 = 
         0.04317   -0.01307   -0.00089   -0.00140 
AFIX  33 
H26A  2    0.693477    0.431145    0.485876    11.00000   -1.50000 
H26B  2    0.835492    0.421093    0.475630    11.00000   -1.50000 
H26C  2    0.743329    0.440565    0.415118    11.00000   -1.50000 
AFIX   0 
C262  1    0.810346    0.261524    0.467543    11.00000    0.02694    0.03001 = 
         0.03775   -0.01610   -0.00243   -0.00835 
AFIX  13 
H26D  2    0.739870    0.244435    0.449676    11.00000   -1.20000 
AFIX   0 
C263  1    0.835731    0.197689    0.538022    11.00000    0.03798    0.03558 = 
         0.04150   -0.01369    0.00267   -0.01147 
AFIX  33 
H26E  2    0.760242    0.232475    0.561306    11.00000   -1.50000 
H26F  2    0.856683    0.109238    0.541531    11.00000   -1.50000 
H26G  2    0.906592    0.210299    0.556554    11.00000   -1.50000 
AFIX   0 
PART   1 
C121  1    0.479087    0.335397    0.070104    21.00000    0.08634    0.17174 = 
         0.03531   -0.02237   -0.01172   -0.05571 
AFIX  33 
H12A  2    0.538252    0.272746    0.048873    21.00000   -1.50000 
H12B  2    0.405492    0.314444    0.081164    21.00000   -1.50000 
H12C  2    0.451629    0.416052    0.041073    21.00000   -1.50000 
AFIX   0 
C122  1    0.545040    0.340038    0.131824    21.00000    0.06056    0.16767 = 
         0.02724   -0.03024    0.00608   -0.05450 
AFIX  13 
H12D  2    0.579393    0.257630    0.161392    21.00000   -1.20000 
AFIX   0 
C123  1    0.651013    0.386118    0.109459    21.00000    0.06479    0.17133 = 
         0.05557   -0.02726    0.01441   -0.05584 
AFIX  33 
H12E  2    0.713278    0.325670    0.088220    21.00000   -1.50000 
H12F  2    0.614532    0.465246    0.079262    21.00000   -1.50000 
H12G  2    0.692366    0.396630    0.146725    21.00000   -1.50000 
AFIX   0 
PART   2 
C125  1    0.544243    0.312185    0.143018   -21.00000    0.05581    0.16084 = 
         0.03496   -0.04088    0.01316   -0.04709 
AFIX  13 
H125  2    0.558086    0.246752    0.182413   -21.00000   -1.20000 
AFIX   0 
C126  1    0.677139    0.308155    0.127532   -21.00000    0.06592    0.15592 = 
         0.06903   -0.02266    0.02632   -0.05081 
AFIX  33 
H12H  2    0.710108    0.337068    0.160798   -21.00000   -1.50000 
H12K  2    0.733242    0.223350    0.126189   -21.00000   -1.50000 
H12I  2    0.672755    0.361480    0.085740   -21.00000   -1.50000 
AFIX   0 
C124  1    0.493672    0.266922    0.090855   -21.00000    0.09262    0.17221 = 
         0.05713   -0.04542   -0.01876   -0.04066 
AFIX  33 
H12J  2    0.408952    0.269263    0.100444   -21.00000   -1.50000 
H12N  2    0.489586    0.320314    0.049123   -21.00000   -1.50000 
H12L  2    0.550073    0.182184    0.089572   -21.00000   -1.50000 
PART   0 
  
AFIX   0 
HKLF 4 
  
  
  
  
REM  ak9_a.res in P-1 
REM wR2 = 0.1160, GooF = S = 1.064, Restrained GooF = 1.089 for all data 
REM R1 = 0.0404 for 9569 Fo > 4sig(Fo) and 0.0525 for all 11646 data 
REM 559 parameters refined using 182 restraints 
  
END 
  
WGHT      0.0598      0.5304 
  
REM Highest difference peak  0.326,  deepest hole -0.336,  1-sigma level  0.054 
Q1    1   0.5218  0.3899  0.1333  11.00000  0.05    0.33 
Q2    1   0.8603  0.6417  0.1559  11.00000  0.05    0.30 
Q3    1   0.7561  0.2759  0.3385  11.00000  0.05    0.29 
Q4    1   0.8809  0.4940  0.0479  11.00000  0.05    0.28 
Q5    1   0.7802  0.1458  0.3424  11.00000  0.05    0.28 
Q6    1   1.0002  0.2445  0.0367  11.00000  0.05    0.27 
Q7    1   0.7372  0.7636  0.2987  11.00000  0.05    0.26 
Q8    1   0.9205  0.5249  0.1482  11.00000  0.05    0.26 
Q9    1   0.7968  0.6974  0.2010  11.00000  0.05    0.26 
Q10   1   1.0253  0.4746  0.1714  11.00000  0.05    0.26 
Q11   1   0.3488  0.6024  0.1430  11.00000  0.05    0.26 
Q12   1   1.0141  0.1046  0.3047  11.00000  0.05    0.26 
Q13   1   0.6136  0.3254  0.2657  11.00000  0.05    0.25 
Q14   1   0.7687  0.2504  0.3098  11.00000  0.05    0.25 
Q15   1   0.9214  0.1937  0.3996  11.00000  0.05    0.25 
Q16   1   0.7211  0.7027  0.0687  11.00000  0.05    0.25 
Q17   1   0.4147  0.4884  0.1290  11.00000  0.05    0.25 
Q18   1   0.9829  0.3615 -0.0301  11.00000  0.05    0.24 
Q19   1   0.9451  0.7250  0.1747  11.00000  0.05    0.24 
Q20   1   0.7692  0.3940  0.2726  11.00000  0.05    0.24 
;
_shelx_res_checksum              80061

_shelx_fab_file                  
; 
    1    0    0     -3.68      0.00 
    2    0    0    -15.94      0.00 
    3    0    0      3.89      0.00 
    4    0    0     -1.09      0.00 
    5    0    0      0.49      0.00 
    6    0    0      4.77      0.00 
    7    0    0     -1.02      0.00 
    8    0    0     -0.86      0.00 
    9    0    0      0.13      0.00 
   10    0    0      0.08      0.00 
   11    0    0     -1.13      0.00 
   12    0    0      0.03      0.00 
   13    0    0      0.56      0.00 
  -13    1    0      0.44      0.00 
  -12    1    0     -0.07      0.00 
  -11    1    0     -0.40      0.00 
  -10    1    0     -0.01      0.00 
   -9    1    0      0.28      0.00 
   -8    1    0     -1.01      0.00 
   -7    1    0     -1.33      0.00 
   -6    1    0      3.75      0.00 
   -5    1    0      0.49      0.00 
   -4    1    0     -0.39      0.00 
   -3    1    0      4.75      0.00 
   -2    1    0    -16.09      0.00 
   -1    1    0     -6.41      0.00 
    0    1    0     56.68      0.00 
    1    1    0      1.41      0.00 
    2    1    0    -11.02      0.00 
    3    1    0      2.36      0.00 
    4    1    0     -1.41      0.00 
    5    1    0      0.73      0.00 
    6    1    0      3.74      0.00 
    7    1    0     -0.83      0.00 
    8    1    0     -0.82      0.00 
    9    1    0      0.01      0.00 
   10    1    0      0.17      0.00 
   11    1    0     -1.43      0.00 
   12    1    0      0.03      0.00 
   13    1    0      0.44      0.00 
  -12    2    0     -0.01      0.00 
  -11    2    0      0.35      0.00 
  -10    2    0     -0.04      0.00 
   -9    2    0      0.53      0.00 
   -8    2    0     -0.94      0.00 
   -7    2    0     -1.21      0.00 
   -6    2    0      2.25      0.00 
   -5    2    0      0.41      0.00 
   -4    2    0      0.98      0.00 
   -3    2    0      4.64      0.00 
   -2    2    0    -12.85      0.00 
   -1    2    0     -6.29      0.00 
    0    2    0     36.47      0.00 
    1    2    0      6.03      0.00 
    2    2    0     -2.95      0.00 
    3    2    0      0.62      0.00 
    4    2    0     -0.74      0.00 
    5    2    0      1.38      0.00 
    6    2    0      1.57      0.00 
    7    2    0     -0.50      0.00 
    8    2    0     -0.33      0.00 
    9    2    0     -0.19      0.00 
   10    2    0      0.46      0.00 
   11    2    0     -0.92      0.00 
   12    2    0     -0.07      0.00 
   13    2    0      0.25      0.00 
   14    2    0     -0.39      0.00 
  -12    3    0      0.03      0.00 
  -11    3    0      0.62      0.00 
  -10    3    0     -0.20      0.00 
   -9    3    0      0.41      0.00 
   -8    3    0     -0.72      0.00 
   -7    3    0     -0.81      0.00 
   -6    3    0      1.30      0.00 
   -5    3    0      0.29      0.00 
   -4    3    0      1.31      0.00 
   -3    3    0      2.95      0.00 
   -2    3    0     -9.32      0.00 
   -1    3    0     -4.57      0.00 
    0    3    0     19.65      0.00 
    1    3    0      7.49      0.00 
    2    3    0      2.08      0.00 
    3    3    0     -0.82      0.00 
    4    3    0     -0.07      0.00 
    5    3    0      1.34      0.00 
    6    3    0     -0.46      0.00 
    7    3    0     -0.06      0.00 
    8    3    0      0.30      0.00 
    9    3    0     -0.84      0.00 
   10    3    0      0.47      0.00 
   11    3    0     -0.23      0.00 
   12    3    0     -0.29      0.00 
   13    3    0     -0.01      0.00 
   14    3    0     -0.32      0.00 
  -11    4    0      0.18      0.00 
  -10    4    0     -0.13      0.00 
   -9    4    0      0.11      0.00 
   -8    4    0     -0.01      0.00 
   -7    4    0     -0.37      0.00 
   -6    4    0      0.90      0.00 
   -5    4    0      0.44      0.00 
   -4    4    0      0.66      0.00 
   -3    4    0      1.27      0.00 
   -2    4    0     -5.67      0.00 
   -1    4    0     -2.53      0.00 
    0    4    0      9.83      0.00 
    1    4    0      7.38      0.00 
    2    4    0      3.55      0.00 
    3    4    0     -1.04      0.00 
    4    4    0      0.93      0.00 
    5    4    0      1.29      0.00 
    6    4    0     -1.16      0.00 
    7    4    0      0.80      0.00 
    8    4    0      0.69      0.00 
    9    4    0     -1.01      0.00 
   10    4    0      0.48      0.00 
   11    4    0      0.27      0.00 
   12    4    0     -0.37      0.00 
   13    4    0      0.04      0.00 
   14    4    0     -0.19      0.00 
  -10    5    0     -0.16      0.00 
   -9    5    0      0.20      0.00 
   -8    5    0      0.46      0.00 
   -7    5    0     -0.50      0.00 
   -6    5    0     -0.03      0.00 
   -5    5    0      0.25      0.00 
   -4    5    0      0.37      0.00 
   -3    5    0      0.88      0.00 
   -2    5    0     -2.77      0.00 
   -1    5    0     -2.04      0.00 
    0    5    0      4.66      0.00 
    1    5    0      6.34      0.00 
    2    5    0      3.11      0.00 
    3    5    0     -1.27      0.00 
    4    5    0      2.42      0.00 
    5    5    0      0.74      0.00 
    6    5    0     -1.34      0.00 
    7    5    0      1.02      0.00 
    8    5    0      0.39      0.00 
    9    5    0     -1.11      0.00 
   10    5    0      0.61      0.00 
   11    5    0     -0.03      0.00 
   12    5    0     -0.28      0.00 
   13    5    0     -0.02      0.00 
   14    5    0     -0.05      0.00 
  -10    6    0     -0.18      0.00 
   -9    6    0      0.58      0.00 
   -8    6    0      0.40      0.00 
   -7    6    0     -0.64      0.00 
   -6    6    0     -0.87      0.00 
   -5    6    0      0.50      0.00 
   -4    6    0      0.65      0.00 
   -3    6    0      1.31      0.00 
   -2    6    0     -1.28      0.00 
   -1    6    0     -2.08      0.00 
    0    6    0      2.12      0.00 
    1    6    0      4.73      0.00 
    2    6    0      2.11      0.00 
    3    6    0     -0.88      0.00 
    4    6    0      3.74      0.00 
    5    6    0      0.32      0.00 
    6    6    0     -1.06      0.00 
    7    6    0      0.83      0.00 
    8    6    0      0.06      0.00 
    9    6    0     -0.84      0.00 
   10    6    0      0.80      0.00 
   11    6    0     -0.12      0.00 
   12    6    0     -0.12      0.00 
   13    6    0     -0.06      0.00 
   14    6    0      0.07      0.00 
   -9    7    0      0.45      0.00 
   -8    7    0      0.15      0.00 
   -7    7    0     -0.68      0.00 
   -6    7    0     -0.78      0.00 
   -5    7    0      0.55      0.00 
   -4    7    0      0.56      0.00 
   -3    7    0      0.57      0.00 
   -2    7    0     -0.67      0.00 
   -1    7    0     -1.58      0.00 
    0    7    0      0.60      0.00 
    1    7    0      2.95      0.00 
    2    7    0      1.23      0.00 
    3    7    0     -0.32      0.00 
    4    7    0      3.11      0.00 
    5    7    0      0.12      0.00 
    6    7    0     -0.51      0.00 
    7    7    0     -0.18      0.00 
    8    7    0     -0.20      0.00 
    9    7    0     -0.36      0.00 
   10    7    0      0.46      0.00 
   11    7    0     -0.12      0.00 
   12    7    0     -0.20      0.00 
   13    7    0     -0.20      0.00 
   14    7    0     -0.18      0.00 
   -8    8    0     -0.09      0.00 
   -7    8    0     -0.36      0.00 
   -6    8    0     -0.33      0.00 
   -5    8    0      0.53      0.00 
   -4    8    0      0.28      0.00 
   -3    8    0     -0.22      0.00 
   -2    8    0     -0.48      0.00 
   -1    8    0     -0.43      0.00 
    0    8    0     -0.07      0.00 
    1    8    0      1.98      0.00 
    2    8    0      0.47      0.00 
    3    8    0      0.16      0.00 
    4    8    0      1.81      0.00 
    5    8    0      0.28      0.00 
    6    8    0     -0.06      0.00 
    7    8    0     -0.97      0.00 
    8    8    0      0.04      0.00 
    9    8    0      0.07      0.00 
   10    8    0      0.29      0.00 
   11    8    0     -0.11      0.00 
   12    8    0      0.07      0.00 
   13    8    0     -0.10      0.00 
   14    8    0     -0.63      0.00 
   -7    9    0     -0.15      0.00 
   -6    9    0     -0.16      0.00 
   -5    9    0      0.35      0.00 
   -4    9    0      0.02      0.00 
   -3    9    0     -0.26      0.00 
   -2    9    0     -0.80      0.00 
   -1    9    0      0.22      0.00 
    0    9    0     -0.18      0.00 
    1    9    0      1.28      0.00 
    2    9    0     -0.38      0.00 
    3    9    0      0.40      0.00 
    4    9    0      1.59      0.00 
    5    9    0      0.17      0.00 
    6    9    0     -0.41      0.00 
    7    9    0     -0.55      0.00 
    8    9    0      0.04      0.00 
    9    9    0      0.08      0.00 
   10    9    0      0.22      0.00 
   11    9    0      0.06      0.00 
   12    9    0      0.18      0.00 
   13    9    0      0.02      0.00 
   14    9    0     -1.13      0.00 
   -6   10    0     -0.04      0.00 
   -5   10    0     -0.02      0.00 
   -4   10    0      0.10      0.00 
   -3   10    0      0.26      0.00 
   -2   10    0     -0.53      0.00 
   -1   10    0      0.30      0.00 
    0   10    0     -0.03      0.00 
    1   10    0      0.74      0.00 
    2   10    0     -0.35      0.00 
    3   10    0      0.55      0.00 
    4   10    0      1.82      0.00 
    5   10    0      0.25      0.00 
    6   10    0     -0.53      0.00 
    7   10    0      0.30      0.00 
    8   10    0     -0.02      0.00 
    9   10    0     -0.18      0.00 
   10   10    0      0.37      0.00 
   11   10    0      0.28      0.00 
   12   10    0      0.07      0.00 
   13   10    0      0.15      0.00 
   -5   11    0     -0.16      0.00 
   -4   11    0      0.05      0.00 
   -3   11    0      0.73      0.00 
   -2   11    0     -0.29      0.00 
   -1   11    0      0.12      0.00 
    0   11    0     -0.27      0.00 
    1   11    0      0.49      0.00 
    2   11    0     -0.03      0.00 
    3   11    0      0.26      0.00 
    4   11    0      1.19      0.00 
    5   11    0      0.53      0.00 
    6   11    0     -0.18      0.00 
    7   11    0      0.29      0.00 
    8   11    0     -0.08      0.00 
    9   11    0     -0.36      0.00 
   10   11    0      0.26      0.00 
   11   11    0      0.46      0.00 
   12   11    0     -0.24      0.00 
   13   11    0      0.29      0.00 
   -3   12    0      0.62      0.00 
   -2   12    0      0.01      0.00 
   -1   12    0      0.02      0.00 
    0   12    0     -0.10      0.00 
    1   12    0      0.42      0.00 
    2   12    0      0.09      0.00 
    3   12    0      0.09      0.00 
    4   12    0      0.48      0.00 
    5   12    0      0.84      0.00 
    6   12    0      0.30      0.00 
    7   12    0      0.04      0.00 
    8   12    0     -0.10      0.00 
    9   12    0     -0.25      0.00 
   10   12    0      0.23      0.00 
   11   12    0      0.65      0.00 
   12   12    0     -0.47      0.00 
   -1   13    0     -0.04      0.00 
    0   13    0      0.10      0.00 
    1   13    0      0.00      0.00 
    2   13    0     -0.09      0.00 
    3   13    0     -0.15      0.00 
    4   13    0     -0.04      0.00 
    5   13    0      0.69      0.00 
    6   13    0      0.45      0.00 
    7   13    0     -0.35      0.00 
    8   13    0     -0.59      0.00 
    9   13    0     -0.27      0.00 
   10   13    0      0.41      0.00 
   11   13    0      0.41      0.00 
    1   14    0     -0.18      0.00 
    2   14    0     -0.19      0.00 
    3   14    0     -0.12      0.00 
    4   14    0     -0.22      0.00 
    5   14    0      0.73      0.00 
    6   14    0      0.41      0.00 
    7   14    0     -0.30      0.00 
    8   14    0     -0.91      0.00 
    9   14    0     -0.05      0.00 
   10   14    0      0.61      0.00 
    5   15    0      0.52      0.00 
    6   15    0      0.07      0.00 
   -9  -14    1     -0.28      0.00 
   -8  -14    1     -0.76      0.00 
   -7  -14    1     -0.36      0.00 
   -6  -14    1      0.61      0.00 
   -5  -14    1      0.49      0.00 
   -4  -14    1     -0.24      0.00 
   -3  -14    1     -0.05      0.00 
   -2  -14    1     -0.35      0.00 
   -1  -14    1     -0.08      0.00 
  -11  -13    1      0.51      0.00 
  -10  -13    1      0.24      0.00 
   -9  -13    1     -0.18      0.00 
   -8  -13    1     -0.50      0.00 
   -7  -13    1     -0.09      0.00 
   -6  -13    1      0.67      0.00 
   -5  -13    1      0.40      0.00 
   -4  -13    1      0.22      0.00 
   -3  -13    1      0.04      0.00 
   -2  -13    1     -0.20      0.00 
   -1  -13    1      0.07      0.00 
    0  -13    1      0.23      0.00 
    1  -13    1     -0.07      0.00 
  -12  -12    1     -0.32      0.00 
  -11  -12    1      0.61      0.00 
  -10  -12    1     -0.05      0.00 
   -9  -12    1     -0.19      0.00 
   -8  -12    1     -0.30      0.00 
   -7  -12    1      0.23      0.00 
   -6  -12    1      0.17      0.00 
   -5  -12    1      0.38      0.00 
   -4  -12    1      0.46      0.00 
   -3  -12    1      0.26      0.00 
   -2  -12    1     -0.11      0.00 
   -1  -12    1      0.34      0.00 
    0  -12    1     -0.33      0.00 
    1  -12    1     -0.02      0.00 
    2  -12    1      0.22      0.00 
    3  -12    1      0.95      0.00 
  -13  -11    1      0.32      0.00 
  -12  -11    1     -0.07      0.00 
  -11  -11    1      0.39      0.00 
  -10  -11    1      0.20      0.00 
   -9  -11    1     -0.32      0.00 
   -8  -11    1     -0.03      0.00 
   -7  -11    1      0.50      0.00 
   -6  -11    1     -0.39      0.00 
   -5  -11    1      0.60      0.00 
   -4  -11    1      1.13      0.00 
   -3  -11    1      0.45      0.00 
   -2  -11    1      0.10      0.00 
   -1  -11    1      0.52      0.00 
    0  -11    1     -0.52      0.00 
    1  -11    1      0.23      0.00 
    2  -11    1      0.05      0.00 
    3  -11    1      1.11      0.00 
    4  -11    1     -0.38      0.00 
    5  -11    1     -0.25      0.00 
  -13  -10    1      0.28      0.00 
  -12  -10    1      0.28      0.00 
  -11  -10    1      0.16      0.00 
  -10  -10    1      0.36      0.00 
   -9  -10    1     -0.36      0.00 
   -8  -10    1      0.18      0.00 
   -7  -10    1      0.00      0.00 
   -6  -10    1     -0.64      0.00 
   -5  -10    1      0.55      0.00 
   -4  -10    1      1.69      0.00 
   -3  -10    1      0.03      0.00 
   -2  -10    1      0.06      0.00 
   -1  -10    1      0.61      0.00 
    0  -10    1     -0.41      0.00 
    1  -10    1      0.15      0.00 
    2  -10    1     -0.49      0.00 
    3  -10    1      0.43      0.00 
    4  -10    1      0.07      0.00 
    5  -10    1     -0.27      0.00 
    6  -10    1     -0.03      0.00 
  -14   -9    1     -0.79      0.00 
  -13   -9    1      0.06      0.00 
  -12   -9    1      0.43      0.00 
  -11   -9    1     -0.04      0.00 
  -10   -9    1      0.24      0.00 
   -9   -9    1     -0.02      0.00 
   -8   -9    1      0.22      0.00 
   -7   -9    1     -0.86      0.00 
   -6   -9    1     -0.04      0.00 
   -5   -9    1      0.48      0.00 
   -4   -9    1      1.52      0.00 
   -3   -9    1     -0.25      0.00 
   -2   -9    1      0.65      0.00 
   -1   -9    1      0.95      0.00 
    0   -9    1     -0.16      0.00 
    1   -9    1     -0.12      0.00 
    2   -9    1     -0.70      0.00 
    3   -9    1     -0.16      0.00 
    4   -9    1      0.55      0.00 
    5   -9    1      0.08      0.00 
    6   -9    1     -0.20      0.00 
    7   -9    1     -0.14      0.00 
  -14   -8    1     -0.58      0.00 
  -13   -8    1     -0.17      0.00 
  -12   -8    1      0.16      0.00 
  -11   -8    1     -0.10      0.00 
  -10   -8    1      0.18      0.00 
   -9   -8    1      0.04      0.00 
   -8   -8    1      0.06      0.00 
   -7   -8    1     -1.11      0.00 
   -6   -8    1      0.30      0.00 
   -5   -8    1      0.30      0.00 
   -4   -8    1      1.47      0.00 
   -3   -8    1     -0.26      0.00 
   -2   -8    1      1.58      0.00 
   -1   -8    1      1.25      0.00 
    0   -8    1     -0.11      0.00 
    1   -8    1     -0.91      0.00 
    2   -8    1     -0.62      0.00 
    3   -8    1     -0.24      0.00 
    4   -8    1      0.54      0.00 
    5   -8    1      0.26      0.00 
    6   -8    1     -0.48      0.00 
    7   -8    1     -0.27      0.00 
    8   -8    1     -0.02      0.00 
  -14   -7    1     -0.24      0.00 
  -13   -7    1     -0.22      0.00 
  -12   -7    1      0.01      0.00 
  -11   -7    1      0.04      0.00 
  -10   -7    1      0.48      0.00 
   -9   -7    1     -0.38      0.00 
   -8   -7    1      0.11      0.00 
   -7   -7    1     -0.24      0.00 
   -6   -7    1     -0.31      0.00 
   -5   -7    1      0.55      0.00 
   -4   -7    1      2.14      0.00 
   -3   -7    1     -0.30      0.00 
   -2   -7    1      2.40      0.00 
   -1   -7    1      2.40      0.00 
    0   -7    1      0.59      0.00 
    1   -7    1     -1.95      0.00 
    2   -7    1     -0.41      0.00 
    3   -7    1      0.75      0.00 
    4   -7    1      0.49      0.00 
    5   -7    1      0.36      0.00 
    6   -7    1     -0.85      0.00 
    7   -7    1     -0.54      0.00 
    8   -7    1      0.16      0.00 
    9   -7    1      0.65      0.00 
  -14   -6    1     -0.10      0.00 
  -13   -6    1     -0.30      0.00 
  -12   -6    1     -0.09      0.00 
  -11   -6    1      0.12      0.00 
  -10   -6    1      0.52      0.00 
   -9   -6    1     -0.87      0.00 
   -8   -6    1      0.36      0.00 
   -7   -6    1      0.54      0.00 
   -6   -6    1     -0.98      0.00 
   -5   -6    1      0.95      0.00 
   -4   -6    1      2.02      0.00 
   -3   -6    1     -0.82      0.00 
   -2   -6    1      3.29      0.00 
   -1   -6    1      4.60      0.00 
    0   -6    1      1.92      0.00 
    1   -6    1     -2.86      0.00 
    2   -6    1     -0.98      0.00 
    3   -6    1      1.45      0.00 
    4   -6    1      0.16      0.00 
    5   -6    1      0.22      0.00 
    6   -6    1     -0.98      0.00 
    7   -6    1     -0.72      0.00 
    8   -6    1      0.12      0.00 
    9   -6    1      0.96      0.00 
   10   -6    1     -0.36      0.00 
  -14   -5    1     -0.04      0.00 
  -13   -5    1     -0.39      0.00 
  -12   -5    1     -0.08      0.00 
  -11   -5    1      0.38      0.00 
  -10   -5    1      0.35      0.00 
   -9   -5    1     -1.03      0.00 
   -8   -5    1      1.04      0.00 
   -7   -5    1      0.68      0.00 
   -6   -5    1     -0.69      0.00 
   -5   -5    1      1.40      0.00 
   -4   -5    1      0.95      0.00 
   -3   -5    1     -0.99      0.00 
   -2   -5    1      3.94      0.00 
   -1   -5    1      7.39      0.00 
    0   -5    1      4.78      0.00 
    1   -5    1     -3.71      0.00 
    2   -5    1     -2.27      0.00 
    3   -5    1      1.27      0.00 
    4   -5    1      0.14      0.00 
    5   -5    1      0.48      0.00 
    6   -5    1     -0.08      0.00 
    7   -5    1     -0.73      0.00 
    8   -5    1     -0.03      0.00 
    9   -5    1      0.76      0.00 
   10   -5    1     -0.22      0.00 
  -14   -4    1      0.00      0.00 
  -13   -4    1     -0.46      0.00 
  -12   -4    1     -0.19      0.00 
  -11   -4    1      0.51      0.00 
  -10   -4    1      0.11      0.00 
   -9   -4    1     -1.06      0.00 
   -8   -4    1      1.18      0.00 
   -7   -4    1      0.11      0.00 
   -6   -4    1     -0.30      0.00 
   -5   -4    1      1.48      0.00 
   -4   -4    1      0.17      0.00 
   -3   -4    1     -1.34      0.00 
   -2   -4    1      3.26      0.00 
   -1   -4    1      9.54      0.00 
    0   -4    1     10.46      0.00 
    1   -4    1     -6.32      0.00 
    2   -4    1     -4.07      0.00 
    3   -4    1      1.31      0.00 
    4   -4    1      0.45      0.00 
    5   -4    1      0.60      0.00 
    6   -4    1      0.87      0.00 
    7   -4    1     -1.16      0.00 
    8   -4    1     -0.24      0.00 
    9   -4    1      0.25      0.00 
   10   -4    1     -0.01      0.00 
   11   -4    1      0.25      0.00 
  -14   -3    1     -0.12      0.00 
  -13   -3    1     -0.21      0.00 
  -12   -3    1     -0.34      0.00 
  -11   -3    1      0.16      0.00 
  -10   -3    1      0.33      0.00 
   -9   -3    1     -0.69      0.00 
   -8   -3    1      0.50      0.00 
   -7   -3    1     -0.33      0.00 
   -6   -3    1      0.60      0.00 
   -5   -3    1      1.65      0.00 
   -4   -3    1      0.40      0.00 
   -3   -3    1     -1.13      0.00 
   -2   -3    1      0.33      0.00 
   -1   -3    1     11.36      0.00 
    0   -3    1     20.39      0.00 
    1   -3    1    -10.41      0.00 
    2   -3    1     -5.43      0.00 
    3   -3    1      2.73      0.00 
    4   -3    1      0.49      0.00 
    5   -3    1      0.82      0.00 
    6   -3    1      1.40      0.00 
    7   -3    1     -1.48      0.00 
    8   -3    1     -0.34      0.00 
    9   -3    1      0.22      0.00 
   10   -3    1     -0.06      0.00 
   11   -3    1      0.53      0.00 
   12   -3    1      0.13      0.00 
  -14   -2    1     -0.11      0.00 
  -13   -2    1      0.16      0.00 
  -12   -2    1     -0.25      0.00 
  -11   -2    1     -0.67      0.00 
  -10   -2    1      0.68      0.00 
   -9   -2    1     -0.23      0.00 
   -8   -2    1     -0.58      0.00 
   -7   -2    1     -0.37      0.00 
   -6   -2    1      2.18      0.00 
   -5   -2    1      1.06      0.00 
   -4   -2    1      0.43      0.00 
   -3   -2    1      0.06      0.00 
   -2   -2    1     -7.37      0.00 
   -1   -2    1     12.96      0.00 
    0   -2    1     35.49      0.00 
    1   -2    1    -14.53      0.00 
    2   -2    1     -6.76      0.00 
    3   -2    1      3.70      0.00 
    4   -2    1     -0.48      0.00 
    5   -2    1      1.10      0.00 
    6   -2    1      2.03      0.00 
    7   -2    1     -1.89      0.00 
    8   -2    1     -0.51      0.00 
    9   -2    1      0.25      0.00 
   10   -2    1     -0.27      0.00 
   11   -2    1      0.28      0.00 
   12   -2    1     -0.03      0.00 
  -13   -1    1      0.33      0.00 
  -12   -1    1     -0.11      0.00 
  -11   -1    1     -1.11      0.00 
  -10   -1    1      0.56      0.00 
   -9   -1    1      0.05      0.00 
   -8   -1    1     -1.12      0.00 
   -7   -1    1     -0.05      0.00 
   -6   -1    1      3.90      0.00 
   -5   -1    1      0.05      0.00 
   -4   -1    1      0.50      0.00 
   -3   -1    1      1.94      0.00 
   -2   -1    1    -16.88      0.00 
   -1   -1    1     13.89      0.00 
    0   -1    1     52.48      0.00 
    1   -1    1    -16.42      0.00 
    2   -1    1     -8.01      0.00 
    3   -1    1      3.64      0.00 
    4   -1    1     -1.77      0.00 
    5   -1    1      1.76      0.00 
    6   -1    1      3.12      0.00 
    7   -1    1     -1.82      0.00 
    8   -1    1     -0.49      0.00 
    9   -1    1      0.12      0.00 
   10   -1    1     -0.21      0.00 
   11   -1    1     -0.46      0.00 
   12   -1    1      0.05      0.00 
   13   -1    1      0.53      0.00 
  -13    0    1      0.24      0.00 
  -12    0    1      0.03      0.00 
  -11    0    1     -0.89      0.00 
  -10    0    1      0.33      0.00 
   -9    0    1      0.06      0.00 
   -8    0    1     -1.07      0.00 
   -7    0    1     -0.06      0.00 
   -6    0    1      4.44      0.00 
   -5    0    1     -0.47      0.00 
   -4    0    1      0.78      0.00 
   -3    0    1      3.02      0.00 
   -2    0    1    -22.03      0.00 
   -1    0    1     11.89      0.00 
    0    0    1     58.53      0.00 
    1    0    1    -13.90      0.00 
    2    0    1     -7.49      0.00 
    3    0    1      2.42      0.00 
    4    0    1     -2.60      0.00 
    5    0    1      1.95      0.00 
    6    0    1      3.56      0.00 
    7    0    1     -1.43      0.00 
    8    0    1     -0.63      0.00 
    9    0    1     -0.06      0.00 
   10    0    1     -0.36      0.00 
   11    0    1     -1.03      0.00 
   12    0    1      0.00      0.00 
   13    0    1      0.56      0.00 
  -13    1    1     -0.07      0.00 
  -12    1    1      0.12      0.00 
  -11    1    1     -0.28      0.00 
  -10    1    1      0.24      0.00 
   -9    1    1      0.17      0.00 
   -8    1    1     -1.14      0.00 
   -7    1    1     -0.32      0.00 
   -6    1    1      3.24      0.00 
   -5    1    1     -0.24      0.00 
   -4    1    1      1.68      0.00 
   -3    1    1      3.47      0.00 
   -2    1    1    -20.47      0.00 
   -1    1    1      7.67      0.00 
    0    1    1     47.89      0.00 
    1    1    1     -6.00      0.00 
    2    1    1     -3.24      0.00 
    3    1    1      0.78      0.00 
    4    1    1     -2.29      0.00 
    5    1    1      1.94      0.00 
    6    1    1      2.76      0.00 
    7    1    1     -0.90      0.00 
    8    1    1     -0.55      0.00 
    9    1    1     -0.07      0.00 
   10    1    1     -0.14      0.00 
   11    1    1     -1.11      0.00 
   12    1    1      0.14      0.00 
   13    1    1      0.33      0.00 
  -12    2    1      0.12      0.00 
  -11    2    1      0.47      0.00 
  -10    2    1      0.07      0.00 
   -9    2    1      0.43      0.00 
   -8    2    1     -1.26      0.00 
   -7    2    1     -0.29      0.00 
   -6    2    1      1.57      0.00 
   -5    2    1      0.18      0.00 
   -4    2    1      2.57      0.00 
   -3    2    1      3.39      0.00 
   -2    2    1    -16.14      0.00 
   -1    2    1      4.23      0.00 
    0    2    1     29.32      0.00 
    1    2    1      2.13      0.00 
    2    2    1      1.17      0.00 
    3    2    1     -0.54      0.00 
    4    2    1     -1.54      0.00 
    5    2    1      1.58      0.00 
    6    2    1      0.79      0.00 
    7    2    1     -0.44      0.00 
    8    2    1     -0.34      0.00 
    9    2    1     -0.43      0.00 
   10    2    1      0.28      0.00 
   11    2    1     -0.94      0.00 
   12    2    1      0.10      0.00 
   13    2    1      0.04      0.00 
   14    2    1     -0.42      0.00 
  -12    3    1      0.02      0.00 
  -11    3    1      0.55      0.00 
  -10    3    1     -0.15      0.00 
   -9    3    1      0.23      0.00 
   -8    3    1     -0.72      0.00 
   -7    3    1      0.04      0.00 
   -6    3    1      0.82      0.00 
   -5    3    1      0.34      0.00 
   -4    3    1      2.01      0.00 
   -3    3    1      1.99      0.00 
   -2    3    1    -10.92      0.00 
   -1    3    1      2.17      0.00 
    0    3    1     15.18      0.00 
    1    3    1      5.39      0.00 
    2    3    1      3.57      0.00 
    3    3    1     -1.03      0.00 
    4    3    1     -0.12      0.00 
    5    3    1      1.10      0.00 
    6    3    1     -0.75      0.00 
    7    3    1      0.43      0.00 
    8    3    1      0.01      0.00 
    9    3    1     -0.69      0.00 
   10    3    1      0.60      0.00 
   11    3    1     -0.37      0.00 
   12    3    1     -0.14      0.00 
   13    3    1      0.17      0.00 
   14    3    1     -0.45      0.00 
  -11    4    1      0.12      0.00 
  -10    4    1     -0.18      0.00 
   -9    4    1     -0.12      0.00 
   -8    4    1      0.42      0.00 
   -7    4    1      0.16      0.00 
   -6    4    1      0.50      0.00 
   -5    4    1      0.33      0.00 
   -4    4    1      0.66      0.00 
   -3    4    1      0.73      0.00 
   -2    4    1     -5.69      0.00 
   -1    4    1      0.90      0.00 
    0    4    1      7.58      0.00 
    1    4    1      5.72      0.00 
    2    4    1      3.60      0.00 
    3    4    1     -1.06      0.00 
    4    4    1      1.53      0.00 
    5    4    1      0.56      0.00 
    6    4    1     -1.38      0.00 
    7    4    1      1.04      0.00 
    8    4    1      0.05      0.00 
    9    4    1     -0.71      0.00 
   10    4    1      0.59      0.00 
   11    4    1     -0.25      0.00 
   12    4    1     -0.30      0.00 
   13    4    1      0.31      0.00 
   14    4    1     -0.42      0.00 
  -10    5    1     -0.10      0.00 
   -9    5    1     -0.28      0.00 
   -8    5    1      1.08      0.00 
   -7    5    1     -0.31      0.00 
   -6    5    1     -0.16      0.00 
   -5    5    1      0.46      0.00 
   -4    5    1      0.46      0.00 
   -3    5    1      0.62      0.00 
   -2    5    1     -2.51      0.00 
   -1    5    1     -0.44      0.00 
    0    5    1      3.81      0.00 
    1    5    1      5.29      0.00 
    2    5    1      2.02      0.00 
    3    5    1     -0.68      0.00 
    4    5    1      3.42      0.00 
    5    5    1      0.03      0.00 
    6    5    1     -1.30      0.00 
    7    5    1      1.24      0.00 
    8    5    1     -0.14      0.00 
    9    5    1     -0.53      0.00 
   10    5    1      0.67      0.00 
   11    5    1     -0.33      0.00 
   12    5    1     -0.21      0.00 
   13    5    1      0.39      0.00 
   14    5    1     -0.22      0.00 
  -10    6    1      0.11      0.00 
   -9    6    1     -0.03      0.00 
   -8    6    1      0.81      0.00 
   -7    6    1     -0.70      0.00 
   -6    6    1     -0.54      0.00 
   -5    6    1      0.73      0.00 
   -4    6    1      0.96      0.00 
   -3    6    1      0.65      0.00 
   -2    6    1     -1.28      0.00 
   -1    6    1     -1.27      0.00 
    0    6    1      2.17      0.00 
    1    6    1      4.11      0.00 
    2    6    1      0.65      0.00 
    3    6    1     -0.06      0.00 
    4    6    1      4.65      0.00 
    5    6    1     -0.52      0.00 
    6    6    1     -0.78      0.00 
    7    6    1      0.74      0.00 
    8    6    1     -0.35      0.00 
    9    6    1     -0.52      0.00 
   10    6    1      0.75      0.00 
   11    6    1     -0.38      0.00 
   12    6    1     -0.14      0.00 
   13    6    1      0.05      0.00 
   14    6    1      0.01      0.00 
   -9    7    1      0.10      0.00 
   -8    7    1      0.01      0.00 
   -7    7    1     -0.64      0.00 
   -6    7    1     -0.41      0.00 
   -5    7    1      0.79      0.00 
   -4    7    1      0.56      0.00 
   -3    7    1      0.25      0.00 
   -2    7    1     -0.74      0.00 
   -1    7    1     -0.88      0.00 
    0    7    1      0.93      0.00 
    1    7    1      2.95      0.00 
    2    7    1     -0.17      0.00 
    3    7    1      0.48      0.00 
    4    7    1      3.53      0.00 
    5    7    1     -0.23      0.00 
    6    7    1     -0.39      0.00 
    7    7    1     -0.22      0.00 
    8    7    1     -0.36      0.00 
    9    7    1     -0.31      0.00 
   10    7    1      0.55      0.00 
   11    7    1     -0.25      0.00 
   12    7    1     -0.06      0.00 
   13    7    1     -0.10      0.00 
   14    7    1     -0.08      0.00 
   -8    8    1     -0.27      0.00 
   -7    8    1     -0.31      0.00 
   -6    8    1      0.14      0.00 
   -5    8    1      0.64      0.00 
   -4    8    1     -0.07      0.00 
   -3    8    1     -0.15      0.00 
   -2    8    1     -0.55      0.00 
   -1    8    1     -0.08      0.00 
    0    8    1      0.25      0.00 
    1    8    1      2.16      0.00 
    2    8    1     -0.66      0.00 
    3    8    1      0.83      0.00 
    4    8    1      1.83      0.00 
    5    8    1      0.26      0.00 
    6    8    1     -0.33      0.00 
    7    8    1     -0.64      0.00 
    8    8    1     -0.19      0.00 
    9    8    1      0.12      0.00 
   10    8    1      0.23      0.00 
   11    8    1     -0.06      0.00 
   12    8    1      0.00      0.00 
   13    8    1     -0.03      0.00 
   14    8    1     -0.73      0.00 
   -7    9    1     -0.10      0.00 
   -6    9    1      0.15      0.00 
   -5    9    1      0.43      0.00 
   -4    9    1     -0.33      0.00 
   -3    9    1     -0.16      0.00 
   -2    9    1     -0.76      0.00 
   -1    9    1      0.33      0.00 
    0    9    1      0.27      0.00 
    1    9    1      1.31      0.00 
    2    9    1     -0.98      0.00 
    3    9    1      1.13      0.00 
    4    9    1      1.33      0.00 
    5    9    1      0.08      0.00 
    6    9    1     -0.41      0.00 
    7    9    1     -0.16      0.00 
    8    9    1     -0.14      0.00 
    9    9    1      0.12      0.00 
   10    9    1      0.23      0.00 
   11    9    1      0.03      0.00 
   12    9    1     -0.04      0.00 
   13    9    1     -0.09      0.00 
   14    9    1     -1.14      0.00 
   -6   10    1      0.03      0.00 
   -5   10    1      0.27      0.00 
   -4   10    1      0.10      0.00 
   -3   10    1      0.14      0.00 
   -2   10    1     -0.65      0.00 
   -1   10    1      0.41      0.00 
    0   10    1      0.27      0.00 
    1   10    1      0.56      0.00 
    2   10    1     -0.66      0.00 
    3   10    1      0.90      0.00 
    4   10    1      1.47      0.00 
    5   10    1      0.10      0.00 
    6   10    1     -0.23      0.00 
    7   10    1      0.36      0.00 
    8   10    1     -0.32      0.00 
    9   10    1      0.01      0.00 
   10   10    1      0.22      0.00 
   11   10    1      0.32      0.00 
   12   10    1     -0.31      0.00 
   13   10    1      0.06      0.00 
   -5   11    1     -0.02      0.00 
   -4   11    1      0.51      0.00 
   -3   11    1      0.04      0.00 
   -2   11    1     -0.36      0.00 
   -1   11    1      0.16      0.00 
    0   11    1      0.25      0.00 
    1   11    1      0.13      0.00 
    2   11    1     -0.06      0.00 
    3   11    1      0.19      0.00 
    4   11    1      1.19      0.00 
    5   11    1      0.69      0.00 
    6   11    1      0.18      0.00 
    7   11    1      0.22      0.00 
    8   11    1     -0.07      0.00 
    9   11    1     -0.20      0.00 
   10   11    1      0.29      0.00 
   11   11    1      0.43      0.00 
   12   11    1     -0.46      0.00 
   13   11    1      0.18      0.00 
   -3   12    1      0.09      0.00 
   -2   12    1     -0.14      0.00 
   -1   12    1      0.22      0.00 
    0   12    1      0.27      0.00 
    1   12    1      0.14      0.00 
    2   12    1      0.08      0.00 
    3   12    1     -0.15      0.00 
    4   12    1      0.43      0.00 
    5   12    1      1.00      0.00 
    6   12    1      0.32      0.00 
    7   12    1     -0.11      0.00 
    8   12    1     -0.01      0.00 
    9   12    1     -0.41      0.00 
   10   12    1      0.39      0.00 
   11   12    1      0.31      0.00 
   12   12    1     -0.52      0.00 
   -2   13    1     -0.01      0.00 
   -1   13    1      0.01      0.00 
    0   13    1      0.21      0.00 
    1   13    1     -0.07      0.00 
    2   13    1     -0.04      0.00 
    3   13    1     -0.22      0.00 
    4   13    1     -0.23      0.00 
    5   13    1      0.92      0.00 
    6   13    1      0.25      0.00 
    7   13    1     -0.31      0.00 
    8   13    1     -0.47      0.00 
    9   13    1     -0.14      0.00 
   10   13    1      0.50      0.00 
   11   13    1      0.11      0.00 
    0   14    1      0.30      0.00 
    1   14    1     -0.21      0.00 
    2   14    1     -0.06      0.00 
    3   14    1     -0.16      0.00 
    4   14    1     -0.19      0.00 
    5   14    1      0.75      0.00 
    6   14    1      0.18      0.00 
    7   14    1     -0.28      0.00 
    8   14    1     -0.86      0.00 
    9   14    1      0.15      0.00 
   10   14    1      0.29      0.00 
    4   15    1      0.02      0.00 
    5   15    1      0.37      0.00 
    6   15    1     -0.03      0.00 
    7   15    1      0.02      0.00 
   -9  -14    2     -0.19      0.00 
   -8  -14    2     -0.50      0.00 
   -7  -14    2     -0.27      0.00 
   -6  -14    2      0.74      0.00 
   -5  -14    2      0.33      0.00 
   -4  -14    2     -0.13      0.00 
   -3  -14    2      0.09      0.00 
   -2  -14    2     -0.30      0.00 
   -1  -14    2      0.04      0.00 
  -11  -13    2      0.21      0.00 
  -10  -13    2      0.05      0.00 
   -9  -13    2     -0.15      0.00 
   -8  -13    2     -0.44      0.00 
   -7  -13    2      0.16      0.00 
   -6  -13    2      0.52      0.00 
   -5  -13    2      0.09      0.00 
   -4  -13    2      0.28      0.00 
   -3  -13    2      0.05      0.00 
   -2  -13    2     -0.43      0.00 
   -1  -13    2      0.15      0.00 
    0  -13    2      0.24      0.00 
    1  -13    2     -0.16      0.00 
  -12  -12    2     -0.16      0.00 
  -11  -12    2      0.28      0.00 
  -10  -12    2     -0.15      0.00 
   -9  -12    2     -0.10      0.00 
   -8  -12    2     -0.33      0.00 
   -7  -12    2      0.61      0.00 
   -6  -12    2     -0.04      0.00 
   -5  -12    2      0.10      0.00 
   -4  -12    2      0.56      0.00 
   -3  -12    2      0.32      0.00 
   -2  -12    2     -0.14      0.00 
   -1  -12    2      0.21      0.00 
    0  -12    2     -0.13      0.00 
    1  -12    2     -0.04      0.00 
    2  -12    2      0.50      0.00 
    3  -12    2      0.94      0.00 
  -13  -11    2      0.35      0.00 
  -12  -11    2     -0.06      0.00 
  -11  -11    2      0.29      0.00 
  -10  -11    2      0.15      0.00 
   -9  -11    2     -0.24      0.00 
   -8  -11    2     -0.04      0.00 
   -7  -11    2      0.59      0.00 
   -6  -11    2     -0.55      0.00 
   -5  -11    2      0.62      0.00 
   -4  -11    2      0.92      0.00 
   -3  -11    2      0.35      0.00 
   -2  -11    2      0.14      0.00 
   -1  -11    2      0.22      0.00 
    0  -11    2     -0.62      0.00 
    1  -11    2      0.30      0.00 
    2  -11    2      0.20      0.00 
    3  -11    2      1.01      0.00 
    4  -11    2     -0.58      0.00 
  -13  -10    2      0.30      0.00 
  -12  -10    2      0.22      0.00 
  -11  -10    2      0.05      0.00 
  -10  -10    2      0.30      0.00 
   -9  -10    2     -0.39      0.00 
   -8  -10    2      0.23      0.00 
   -7  -10    2     -0.14      0.00 
   -6  -10    2     -0.39      0.00 
   -5  -10    2      0.92      0.00 
   -4  -10    2      1.23      0.00 
   -3  -10    2     -0.32      0.00 
   -2  -10    2      0.65      0.00 
   -1  -10    2      0.28      0.00 
    0  -10    2     -0.40      0.00 
    1  -10    2      0.04      0.00 
    2  -10    2     -0.18      0.00 
    3  -10    2      0.54      0.00 
    4  -10    2      0.25      0.00 
    5  -10    2     -0.38      0.00 
    6  -10    2      0.08      0.00 
  -14   -9    2     -0.46      0.00 
  -13   -9    2      0.12      0.00 
  -12   -9    2      0.36      0.00 
  -11   -9    2     -0.10      0.00 
  -10   -9    2      0.13      0.00 
   -9   -9    2     -0.05      0.00 
   -8   -9    2      0.20      0.00 
   -7   -9    2     -0.83      0.00 
   -6   -9    2      0.47      0.00 
   -5   -9    2      0.70      0.00 
   -4   -9    2      1.07      0.00 
   -3   -9    2     -0.53      0.00 
   -2   -9    2      1.57      0.00 
   -1   -9    2      0.44      0.00 
    0   -9    2     -0.14      0.00 
    1   -9    2     -0.56      0.00 
    2   -9    2     -0.65      0.00 
    3   -9    2      0.04      0.00 
    4   -9    2      0.76      0.00 
    5   -9    2     -0.19      0.00 
    6   -9    2     -0.12      0.00 
    7   -9    2     -0.08      0.00 
  -14   -8    2     -0.35      0.00 
  -13   -8    2     -0.09      0.00 
  -12   -8    2      0.33      0.00 
  -11   -8    2     -0.12      0.00 
  -10   -8    2      0.14      0.00 
   -9   -8    2     -0.02      0.00 
   -8   -8    2      0.08      0.00 
   -7   -8    2     -0.92      0.00 
   -6   -8    2      0.71      0.00 
   -5   -8    2      0.39      0.00 
   -4   -8    2      0.93      0.00 
   -3   -8    2     -0.11      0.00 
   -2   -8    2      2.28      0.00 
   -1   -8    2      0.59      0.00 
    0   -8    2      0.10      0.00 
    1   -8    2     -1.28      0.00 
    2   -8    2     -0.57      0.00 
    3   -8    2     -0.08      0.00 
    4   -8    2      0.72      0.00 
    5   -8    2      0.20      0.00 
    6   -8    2     -0.33      0.00 
    7   -8    2     -0.08      0.00 
    8   -8    2     -0.10      0.00 
  -14   -7    2     -0.34      0.00 
  -13   -7    2     -0.19      0.00 
  -12   -7    2      0.13      0.00 
  -11   -7    2      0.14      0.00 
  -10   -7    2      0.33      0.00 
   -9   -7    2     -0.36      0.00 
   -8   -7    2      0.23      0.00 
   -7   -7    2     -0.40      0.00 
   -6   -7    2      0.09      0.00 
   -5   -7    2      0.64      0.00 
   -4   -7    2      1.03      0.00 
   -3   -7    2      0.16      0.00 
   -2   -7    2      2.88      0.00 
   -1   -7    2      1.63      0.00 
    0   -7    2      0.70      0.00 
    1   -7    2     -2.21      0.00 
    2   -7    2     -0.19      0.00 
    3   -7    2      0.56      0.00 
    4   -7    2      0.35      0.00 
    5   -7    2      0.17      0.00 
    6   -7    2     -0.69      0.00 
    7   -7    2     -0.49      0.00 
    8   -7    2      0.13      0.00 
    9   -7    2      0.50      0.00 
  -14   -6    2     -0.36      0.00 
  -13   -6    2     -0.42      0.00 
  -12   -6    2      0.07      0.00 
  -11   -6    2      0.36      0.00 
  -10   -6    2      0.30      0.00 
   -9   -6    2     -0.55      0.00 
   -8   -6    2      0.60      0.00 
   -7   -6    2      0.15      0.00 
   -6   -6    2     -0.25      0.00 
   -5   -6    2      1.21      0.00 
   -4   -6    2      0.34      0.00 
   -3   -6    2      0.15      0.00 
   -2   -6    2      3.78      0.00 
   -1   -6    2      4.19      0.00 
    0   -6    2      1.61      0.00 
    1   -6    2     -3.22      0.00 
    2   -6    2     -0.37      0.00 
    3   -6    2      1.32      0.00 
    4   -6    2     -0.07      0.00 
    5   -6    2      0.16      0.00 
    6   -6    2     -0.88      0.00 
    7   -6    2     -0.69      0.00 
    8   -6    2      0.12      0.00 
    9   -6    2      0.97      0.00 
   10   -6    2     -0.31      0.00 
  -14   -5    2     -0.16      0.00 
  -13   -5    2     -0.66      0.00 
  -12   -5    2      0.21      0.00 
  -11   -5    2      0.53      0.00 
  -10   -5    2     -0.02      0.00 
   -9   -5    2     -0.51      0.00 
   -8   -5    2      1.13      0.00 
   -7   -5    2      0.21      0.00 
   -6   -5    2      0.26      0.00 
   -5   -5    2      1.33      0.00 
   -4   -5    2     -0.55      0.00 
   -3   -5    2     -0.42      0.00 
   -2   -5    2      4.38      0.00 
   -1   -5    2      7.76      0.00 
    0   -5    2      4.03      0.00 
    1   -5    2     -5.09      0.00 
    2   -5    2     -1.07      0.00 
    3   -5    2      1.08      0.00 
    4   -5    2      0.04      0.00 
    5   -5    2      0.48      0.00 
    6   -5    2     -0.36      0.00 
    7   -5    2     -1.04      0.00 
    8   -5    2     -0.14      0.00 
    9   -5    2      0.82      0.00 
   10   -5    2     -0.07      0.00 
  -14   -4    2     -0.08      0.00 
  -13   -4    2     -0.75      0.00 
  -12   -4    2      0.00      0.00 
  -11   -4    2      0.57      0.00 
  -10   -4    2     -0.27      0.00 
   -9   -4    2     -0.56      0.00 
   -8   -4    2      1.15      0.00 
   -7   -4    2     -0.14      0.00 
   -6   -4    2      0.91      0.00 
   -5   -4    2      1.47      0.00 
   -4   -4    2     -0.51      0.00 
   -3   -4    2     -1.36      0.00 
   -2   -4    2      3.16      0.00 
   -1   -4    2     11.70      0.00 
    0   -4    2      8.83      0.00 
    1   -4    2     -8.62      0.00 
    2   -4    2     -1.69      0.00 
    3   -4    2      0.89      0.00 
    4   -4    2      0.33      0.00 
    5   -4    2      1.05      0.00 
    6   -4    2      0.39      0.00 
    7   -4    2     -1.49      0.00 
    8   -4    2     -0.14      0.00 
    9   -4    2      0.15      0.00 
   10   -4    2      0.31      0.00 
   11   -4    2      0.15      0.00 
  -14   -3    2      0.15      0.00 
  -13   -3    2     -0.46      0.00 
  -12   -3    2     -0.13      0.00 
  -11   -3    2      0.33      0.00 
  -10   -3    2      0.32      0.00 
   -9   -3    2     -0.51      0.00 
   -8   -3    2      0.38      0.00 
   -7   -3    2     -0.17      0.00 
   -6   -3    2      1.71      0.00 
   -5   -3    2      1.64      0.00 
   -4   -3    2      0.59      0.00 
   -3   -3    2     -2.12      0.00 
   -2   -3    2     -1.15      0.00 
   -1   -3    2     15.46      0.00 
    0   -3    2     16.53      0.00 
    1   -3    2    -13.07      0.00 
    2   -3    2     -1.30      0.00 
    3   -3    2      1.25      0.00 
    4   -3    2      0.00      0.00 
    5   -3    2      1.45      0.00 
    6   -3    2      0.78      0.00 
    7   -3    2     -1.77      0.00 
    8   -3    2     -0.05      0.00 
    9   -3    2     -0.24      0.00 
   10   -3    2      0.16      0.00 
   11   -3    2      0.37      0.00 
   12   -3    2      0.04      0.00 
  -13   -2    2     -0.10      0.00 
  -12   -2    2     -0.28      0.00 
  -11   -2    2     -0.24      0.00 
  -10   -2    2      0.80      0.00 
   -9   -2    2     -0.38      0.00 
   -8   -2    2     -0.90      0.00 
   -7   -2    2      0.28      0.00 
   -6   -2    2      2.46      0.00 
   -5   -2    2      0.91      0.00 
   -4   -2    2      1.76      0.00 
   -3   -2    2     -1.84      0.00 
   -2   -2    2     -9.46      0.00 
   -1   -2    2     20.29      0.00 
    0   -2    2     27.25      0.00 
    1   -2    2    -16.83      0.00 
    2   -2    2     -0.67      0.00 
    3   -2    2      1.22      0.00 
    4   -2    2     -1.15      0.00 
    5   -2    2      2.05      0.00 
    6   -2    2      1.03      0.00 
    7   -2    2     -1.80      0.00 
    8   -2    2     -0.01      0.00 
    9   -2    2     -0.26      0.00 
   10   -2    2     -0.17      0.00 
   11   -2    2      0.18      0.00 
   12   -2    2      0.10      0.00 
  -13   -1    2      0.07      0.00 
  -12   -1    2     -0.10      0.00 
  -11   -1    2     -0.50      0.00 
  -10   -1    2      0.74      0.00 
   -9   -1    2     -0.06      0.00 
   -8   -1    2     -1.28      0.00 
   -7   -1    2      1.05      0.00 
   -6   -1    2      3.17      0.00 
   -5   -1    2     -0.02      0.00 
   -4   -1    2      2.45      0.00 
   -3   -1    2     -0.45      0.00 
   -2   -1    2    -18.67      0.00 
   -1   -1    2     25.24      0.00 
    0   -1    2     36.85      0.00 
    1   -1    2    -18.12      0.00 
    2   -1    2     -0.77      0.00 
    3   -1    2      0.57      0.00 
    4   -1    2     -2.27      0.00 
    5   -1    2      2.82      0.00 
    6   -1    2      1.51      0.00 
    7   -1    2     -1.59      0.00 
    8   -1    2     -0.11      0.00 
    9   -1    2     -0.32      0.00 
   10   -1    2     -0.44      0.00 
   11   -1    2     -0.31      0.00 
   12   -1    2      0.05      0.00 
   13   -1    2      0.27      0.00 
  -13    0    2     -0.20      0.00 
  -12    0    2      0.11      0.00 
  -11    0    2     -0.50      0.00 
  -10    0    2      0.32      0.00 
   -9    0    2     -0.07      0.00 
   -8    0    2     -1.07      0.00 
   -7    0    2      0.97      0.00 
   -6    0    2      2.98      0.00 
   -5    0    2     -0.66      0.00 
   -4    0    2      2.73      0.00 
   -3    0    2      0.23      0.00 
   -2    0    2    -22.30      0.00 
   -1    0    2     24.88      0.00 
    0    0    2     38.57      0.00 
    1    0    2    -14.46      0.00 
    2    0    2      0.03      0.00 
    3    0    2     -0.63      0.00 
    4    0    2     -2.72      0.00 
    5    0    2      3.23      0.00 
    6    0    2      1.64      0.00 
    7    0    2     -1.10      0.00 
    8    0    2     -0.34      0.00 
    9    0    2     -0.35      0.00 
   10    0    2     -0.43      0.00 
   11    0    2     -0.58      0.00 
   12    0    2      0.03      0.00 
   13    0    2      0.24      0.00 
  -13    1    2     -0.39      0.00 
  -12    1    2      0.35      0.00 
  -11    1    2      0.01      0.00 
  -10    1    2      0.23      0.00 
   -9    1    2      0.03      0.00 
   -8    1    2     -1.01      0.00 
   -7    1    2      0.66      0.00 
   -6    1    2      1.87      0.00 
   -5    1    2     -0.08      0.00 
   -4    1    2      3.54      0.00 
   -3    1    2      0.74      0.00 
   -2    1    2    -19.55      0.00 
   -1    1    2     19.19      0.00 
    0    1    2     30.26      0.00 
    1    1    2     -5.65      0.00 
    2    1    2      2.14      0.00 
    3    1    2     -1.88      0.00 
    4    1    2     -2.30      0.00 
    5    1    2      2.88      0.00 
    6    1    2      1.19      0.00 
    7    1    2     -0.64      0.00 
    8    1    2     -0.49      0.00 
    9    1    2     -0.32      0.00 
   10    1    2     -0.24      0.00 
   11    1    2     -0.57      0.00 
   12    1    2     -0.08      0.00 
   13    1    2      0.04      0.00 
  -12    2    2      0.37      0.00 
  -11    2    2      0.36      0.00 
  -10    2    2      0.09      0.00 
   -9    2    2     -0.02      0.00 
   -8    2    2     -1.19      0.00 
   -7    2    2      0.45      0.00 
   -6    2    2      0.61      0.00 
   -5    2    2      0.52      0.00 
   -4    2    2      3.63      0.00 
   -3    2    2      0.61      0.00 
   -2    2    2    -14.93      0.00 
   -1    2    2     12.14      0.00 
    0    2    2     18.02      0.00 
    1    2    2      2.00      0.00 
    2    2    2      3.60      0.00 
    3    2    2     -2.26      0.00 
    4    2    2     -1.31      0.00 
    5    2    2      1.81      0.00 
    6    2    2      0.25      0.00 
    7    2    2     -0.18      0.00 
    8    2    2     -0.47      0.00 
    9    2    2     -0.48      0.00 
   10    2    2      0.24      0.00 
   11    2    2     -0.44      0.00 
   12    2    2     -0.07      0.00 
   13    2    2     -0.06      0.00 
   14    2    2     -0.23      0.00 
  -12    3    2      0.19      0.00 
  -11    3    2      0.52      0.00 
  -10    3    2     -0.08      0.00 
   -9    3    2      0.02      0.00 
   -8    3    2     -0.45      0.00 
   -7    3    2      0.57      0.00 
   -6    3    2      0.33      0.00 
   -5    3    2      0.62      0.00 
   -4    3    2      2.21      0.00 
   -3    3    2      0.45      0.00 
   -2    3    2     -9.36      0.00 
   -1    3    2      6.99      0.00 
    0    3    2      9.40      0.00 
    1    3    2      5.10      0.00 
    2    3    2      3.96      0.00 
    3    3    2     -1.50      0.00 
    4    3    2      0.27      0.00 
    5    3    2      0.68      0.00 
    6    3    2     -0.45      0.00 
    7    3    2      0.43      0.00 
    8    3    2     -0.17      0.00 
    9    3    2     -0.60      0.00 
   10    3    2      0.64      0.00 
   11    3    2     -0.42      0.00 
   12    3    2     -0.02      0.00 
   13    3    2      0.06      0.00 
   14    3    2     -0.35      0.00 
  -11    4    2      0.11      0.00 
  -10    4    2     -0.26      0.00 
   -9    4    2     -0.23      0.00 
   -8    4    2      0.72      0.00 
   -7    4    2      0.21      0.00 
   -6    4    2      0.11      0.00 
   -5    4    2      0.48      0.00 
   -4    4    2      0.34      0.00 
   -3    4    2      0.39      0.00 
   -2    4    2     -4.36      0.00 
   -1    4    2      2.86      0.00 
    0    4    2      4.87      0.00 
    1    4    2      4.87      0.00 
    2    4    2      2.79      0.00 
    3    4    2     -0.86      0.00 
    4    4    2      1.93      0.00 
    5    4    2     -0.18      0.00 
    6    4    2     -0.92      0.00 
    7    4    2      0.90      0.00 
    8    4    2     -0.17      0.00 
    9    4    2     -0.23      0.00 
   10    4    2      0.38      0.00 
   11    4    2     -0.46      0.00 
   12    4    2     -0.08      0.00 
   13    4    2      0.43      0.00 
   14    4    2     -0.57      0.00 
  -11    5    2     -0.23      0.00 
  -10    5    2     -0.04      0.00 
   -9    5    2     -0.33      0.00 
   -8    5    2      1.45      0.00 
   -7    5    2     -0.33      0.00 
   -6    5    2     -0.05      0.00 
   -5    5    2      0.83      0.00 
   -4    5    2      0.29      0.00 
   -3    5    2      0.43      0.00 
   -2    5    2     -1.68      0.00 
   -1    5    2      0.41      0.00 
    0    5    2      2.98      0.00 
    1    5    2      4.18      0.00 
    2    5    2      0.90      0.00 
    3    5    2      0.50      0.00 
    4    5    2      3.72      0.00 
    5    5    2     -0.68      0.00 
    6    5    2     -0.70      0.00 
    7    5    2      1.08      0.00 
    8    5    2     -0.33      0.00 
    9    5    2      0.21      0.00 
   10    5    2      0.29      0.00 
   11    5    2     -0.51      0.00 
   12    5    2      0.01      0.00 
   13    5    2      0.38      0.00 
   14    5    2     -0.39      0.00 
  -10    6    2      0.15      0.00 
   -9    6    2     -0.39      0.00 
   -8    6    2      0.79      0.00 
   -7    6    2     -0.77      0.00 
   -6    6    2     -0.17      0.00 
   -5    6    2      0.98      0.00 
   -4    6    2      0.70      0.00 
   -3    6    2      0.02      0.00 
   -2    6    2     -1.02      0.00 
   -1    6    2     -0.32      0.00 
    0    6    2      1.99      0.00 
    1    6    2      3.03      0.00 
    2    6    2     -0.83      0.00 
    3    6    2      1.66      0.00 
    4    6    2      4.16      0.00 
    5    6    2     -0.99      0.00 
    6    6    2     -0.35      0.00 
    7    6    2      0.44      0.00 
    8    6    2     -0.61      0.00 
    9    6    2     -0.01      0.00 
   10    6    2      0.49      0.00 
   11    6    2     -0.46      0.00 
   12    6    2      0.05      0.00 
   13    6    2      0.04      0.00 
   14    6    2     -0.03      0.00 
   -9    7    2     -0.24      0.00 
   -8    7    2     -0.03      0.00 
   -7    7    2     -0.47      0.00 
   -6    7    2      0.37      0.00 
   -5    7    2      0.91      0.00 
   -4    7    2      0.45      0.00 
   -3    7    2     -0.18      0.00 
   -2    7    2     -0.60      0.00 
   -1    7    2     -0.06      0.00 
    0    7    2      1.40      0.00 
    1    7    2      2.16      0.00 
    2    7    2     -1.20      0.00 
    3    7    2      1.79      0.00 
    4    7    2      3.23      0.00 
    5    7    2     -0.32      0.00 
    6    7    2     -0.09      0.00 
    7    7    2     -0.28      0.00 
    8    7    2     -0.54      0.00 
    9    7    2     -0.01      0.00 
   10    7    2      0.52      0.00 
   11    7    2     -0.14      0.00 
   12    7    2      0.16      0.00 
   13    7    2     -0.10      0.00 
   14    7    2     -0.10      0.00 
   -8    8    2     -0.43      0.00 
   -7    8    2     -0.22      0.00 
   -6    8    2      0.70      0.00 
   -5    8    2      0.42      0.00 
   -4    8    2     -0.36      0.00 
   -3    8    2     -0.26      0.00 
   -2    8    2     -0.70      0.00 
   -1    8    2      0.12      0.00 
    0    8    2      0.99      0.00 
    1    8    2      1.60      0.00 
    2    8    2     -1.30      0.00 
    3    8    2      1.49      0.00 
    4    8    2      1.55      0.00 
    5    8    2      0.23      0.00 
    6    8    2     -0.32      0.00 
    7    8    2     -0.45      0.00 
    8    8    2     -0.40      0.00 
    9    8    2      0.05      0.00 
   10    8    2      0.26      0.00 
   11    8    2     -0.09      0.00 
   12    8    2      0.09      0.00 
   13    8    2     -0.21      0.00 
   14    8    2     -0.68      0.00 
   -7    9    2     -0.04      0.00 
   -6    9    2      0.68      0.00 
   -5    9    2      0.40      0.00 
   -4    9    2     -0.36      0.00 
   -3    9    2      0.04      0.00 
   -2    9    2     -0.81      0.00 
   -1    9    2      0.36      0.00 
    0    9    2      0.95      0.00 
    1    9    2      1.00      0.00 
    2    9    2     -1.09      0.00 
    3    9    2      1.50      0.00 
    4    9    2      0.91      0.00 
    5    9    2      0.13      0.00 
    6    9    2     -0.18      0.00 
    7    9    2      0.05      0.00 
    8    9    2     -0.38      0.00 
    9    9    2      0.13      0.00 
   10    9    2      0.15      0.00 
   11    9    2      0.05      0.00 
   12    9    2     -0.21      0.00 
   13    9    2     -0.14      0.00 
   14    9    2     -0.83      0.00 
   -6   10    2      0.20      0.00 
   -5   10    2      0.38      0.00 
   -4   10    2      0.07      0.00 
   -3   10    2     -0.17      0.00 
   -2   10    2     -0.67      0.00 
   -1   10    2      0.29      0.00 
    0   10    2      0.54      0.00 
    1   10    2      0.12      0.00 
    2   10    2     -0.66      0.00 
    3   10    2      1.01      0.00 
    4   10    2      1.01      0.00 
    5   10    2      0.24      0.00 
    6   10    2      0.21      0.00 
    7   10    2      0.17      0.00 
    8   10    2     -0.35      0.00 
    9   10    2      0.07      0.00 
   10   10    2      0.16      0.00 
   11   10    2      0.16      0.00 
   12   10    2     -0.52      0.00 
   13   10    2     -0.07      0.00 
   -5   11    2      0.30      0.00 
   -4   11    2      0.70      0.00 
   -3   11    2     -0.46      0.00 
   -2   11    2     -0.13      0.00 
   -1   11    2      0.52      0.00 
    0   11    2      0.44      0.00 
    1   11    2     -0.32      0.00 
    2   11    2     -0.10      0.00 
    3   11    2      0.30      0.00 
    4   11    2      1.03      0.00 
    5   11    2      0.83      0.00 
    6   11    2      0.51      0.00 
    7   11    2      0.07      0.00 
    8   11    2     -0.12      0.00 
    9   11    2     -0.11      0.00 
   10   11    2      0.16      0.00 
   11   11    2      0.20      0.00 
   12   11    2     -0.55      0.00 
   13   11    2      0.08      0.00 
   -3   12    2     -0.64      0.00 
   -2   12    2     -0.08      0.00 
   -1   12    2      0.39      0.00 
    0   12    2      0.45      0.00 
    1   12    2     -0.53      0.00 
    2   12    2     -0.02      0.00 
    3   12    2     -0.22      0.00 
    4   12    2      0.30      0.00 
    5   12    2      0.93      0.00 
    6   12    2      0.43      0.00 
    7   12    2     -0.04      0.00 
    8   12    2     -0.06      0.00 
    9   12    2     -0.37      0.00 
   10   12    2      0.37      0.00 
   11   12    2     -0.03      0.00 
   12   12    2     -0.29      0.00 
   -2   13    2     -0.17      0.00 
   -1   13    2      0.27      0.00 
    0   13    2      0.48      0.00 
    1   13    2     -0.17      0.00 
    2   13    2     -0.01      0.00 
    3   13    2     -0.16      0.00 
    4   13    2     -0.17      0.00 
    5   13    2      0.90      0.00 
    6   13    2      0.33      0.00 
    7   13    2     -0.06      0.00 
    8   13    2     -0.22      0.00 
    9   13    2     -0.07      0.00 
   10   13    2      0.34      0.00 
   11   13    2     -0.34      0.00 
    0   14    2      0.31      0.00 
    1   14    2     -0.19      0.00 
    2   14    2     -0.16      0.00 
    3   14    2     -0.16      0.00 
    4   14    2     -0.12      0.00 
    5   14    2      0.51      0.00 
    6   14    2      0.09      0.00 
    7   14    2     -0.21      0.00 
    8   14    2     -0.60      0.00 
    9   14    2      0.15      0.00 
   10   14    2     -0.20      0.00 
    4   15    2      0.30      0.00 
    5   15    2      0.15      0.00 
    6   15    2      0.17      0.00 
    7   15    2      0.04      0.00 
   -9  -14    3     -0.07      0.00 
   -8  -14    3     -0.36      0.00 
   -7  -14    3     -0.12      0.00 
   -6  -14    3      0.69      0.00 
   -5  -14    3      0.22      0.00 
   -4  -14    3     -0.02      0.00 
   -3  -14    3      0.06      0.00 
   -2  -14    3     -0.22      0.00 
  -11  -13    3     -0.20      0.00 
  -10  -13    3     -0.06      0.00 
   -9  -13    3     -0.11      0.00 
   -8  -13    3     -0.40      0.00 
   -7  -13    3      0.44      0.00 
   -6  -13    3      0.15      0.00 
   -5  -13    3     -0.01      0.00 
   -4  -13    3      0.28      0.00 
   -3  -13    3     -0.12      0.00 
   -2  -13    3     -0.38      0.00 
   -1  -13    3      0.20      0.00 
    0  -13    3      0.17      0.00 
    1  -13    3     -0.30      0.00 
  -12  -12    3      0.02      0.00 
  -11  -12    3     -0.09      0.00 
  -10  -12    3      0.07      0.00 
   -9  -12    3     -0.09      0.00 
   -8  -12    3     -0.16      0.00 
   -7  -12    3      0.82      0.00 
   -6  -12    3     -0.31      0.00 
   -5  -12    3      0.05      0.00 
   -4  -12    3      0.61      0.00 
   -3  -12    3      0.18      0.00 
   -2  -12    3     -0.07      0.00 
   -1  -12    3      0.13      0.00 
    0  -12    3     -0.12      0.00 
    1  -12    3     -0.11      0.00 
    2  -12    3      0.49      0.00 
    3  -12    3      0.70      0.00 
  -13  -11    3      0.25      0.00 
  -12  -11    3     -0.15      0.00 
  -11  -11    3      0.13      0.00 
  -10  -11    3      0.19      0.00 
   -9  -11    3     -0.26      0.00 
   -8  -11    3     -0.06      0.00 
   -7  -11    3      0.57      0.00 
   -6  -11    3     -0.56      0.00 
   -5  -11    3      0.57      0.00 
   -4  -11    3      0.65      0.00 
   -3  -11    3      0.06      0.00 
   -2  -11    3      0.30      0.00 
   -1  -11    3     -0.23      0.00 
    0  -11    3     -0.34      0.00 
    1  -11    3      0.16      0.00 
    2  -11    3      0.35      0.00 
    3  -11    3      0.58      0.00 
    4  -11    3     -0.19      0.00 
  -13  -10    3      0.30      0.00 
  -12  -10    3     -0.06      0.00 
  -11  -10    3      0.20      0.00 
  -10  -10    3      0.23      0.00 
   -9  -10    3     -0.27      0.00 
   -8  -10    3      0.20      0.00 
   -7  -10    3      0.03      0.00 
   -6  -10    3      0.09      0.00 
   -5  -10    3      1.06      0.00 
   -4  -10    3      0.71      0.00 
   -3  -10    3     -0.26      0.00 
   -2  -10    3      1.10      0.00 
   -1  -10    3     -0.03      0.00 
    0  -10    3     -0.22      0.00 
    1  -10    3     -0.05      0.00 
    2  -10    3     -0.02      0.00 
    3  -10    3      0.47      0.00 
    4  -10    3      0.39      0.00 
    5  -10    3     -0.36      0.00 
  -14   -9    3     -0.10      0.00 
  -13   -9    3      0.14      0.00 
  -12   -9    3      0.16      0.00 
  -11   -9    3     -0.09      0.00 
  -10   -9    3      0.03      0.00 
   -9   -9    3     -0.15      0.00 
   -8   -9    3      0.14      0.00 
   -7   -9    3     -0.49      0.00 
   -6   -9    3      0.85      0.00 
   -5   -9    3      0.67      0.00 
   -4   -9    3      0.47      0.00 
   -3   -9    3     -0.22      0.00 
   -2   -9    3      1.99      0.00 
   -1   -9    3      0.00      0.00 
    0   -9    3     -0.11      0.00 
    1   -9    3     -0.89      0.00 
    2   -9    3     -0.42      0.00 
    3   -9    3      0.18      0.00 
    4   -9    3      0.73      0.00 
    5   -9    3     -0.14      0.00 
    6   -9    3     -0.05      0.00 
    7   -9    3      0.05      0.00 
  -14   -8    3     -0.07      0.00 
  -13   -8    3      0.05      0.00 
  -12   -8    3      0.22      0.00 
  -11   -8    3     -0.05      0.00 
  -10   -8    3      0.02      0.00 
   -9   -8    3      0.00      0.00 
   -8   -8    3      0.06      0.00 
   -7   -8    3     -0.43      0.00 
   -6   -8    3      0.92      0.00 
   -5   -8    3      0.35      0.00 
   -4   -8    3      0.37      0.00 
   -3   -8    3      0.44      0.00 
   -2   -8    3      2.40      0.00 
   -1   -8    3      0.34      0.00 
    0   -8    3      0.18      0.00 
    1   -8    3     -1.42      0.00 
    2   -8    3     -0.42      0.00 
    3   -8    3      0.05      0.00 
    4   -8    3      0.71      0.00 
    5   -8    3      0.37      0.00 
    6   -8    3     -0.16      0.00 
    7   -8    3     -0.06      0.00 
    8   -8    3     -0.16      0.00 
  -14   -7    3     -0.34      0.00 
  -13   -7    3     -0.20      0.00 
  -12   -7    3      0.15      0.00 
  -11   -7    3      0.20      0.00 
  -10   -7    3      0.19      0.00 
   -9   -7    3     -0.26      0.00 
   -8   -7    3      0.20      0.00 
   -7   -7    3     -0.36      0.00 
   -6   -7    3      0.50      0.00 
   -5   -7    3      0.47      0.00 
   -4   -7    3      0.07      0.00 
   -3   -7    3      0.95      0.00 
   -2   -7    3      2.56      0.00 
   -1   -7    3      1.37      0.00 
    0   -7    3      0.59      0.00 
    1   -7    3     -2.22      0.00 
    2   -7    3     -0.05      0.00 
    3   -7    3      0.34      0.00 
    4   -7    3      0.29      0.00 
    5   -7    3      0.26      0.00 
    6   -7    3     -0.50      0.00 
    7   -7    3     -0.40      0.00 
    8   -7    3      0.11      0.00 
    9   -7    3      0.26      0.00 
  -14   -6    3     -0.48      0.00 
  -13   -6    3     -0.41      0.00 
  -12   -6    3      0.28      0.00 
  -11   -6    3      0.54      0.00 
  -10   -6    3      0.14      0.00 
   -9   -6    3     -0.11      0.00 
   -8   -6    3      0.51      0.00 
   -7   -6    3     -0.10      0.00 
   -6   -6    3      0.69      0.00 
   -5   -6    3      0.73      0.00 
   -4   -6    3     -0.69      0.00 
   -3   -6    3      1.09      0.00 
   -2   -6    3      3.50      0.00 
   -1   -6    3      3.65      0.00 
    0   -6    3      1.26      0.00 
    1   -6    3     -3.31      0.00 
    2   -6    3      0.37      0.00 
    3   -6    3      0.77      0.00 
    4   -6    3      0.04      0.00 
    5   -6    3     -0.05      0.00 
    6   -6    3     -0.66      0.00 
    7   -6    3     -0.71      0.00 
    8   -6    3      0.30      0.00 
    9   -6    3      0.53      0.00 
  -14   -5    3     -0.45      0.00 
  -13   -5    3     -0.77      0.00 
  -12   -5    3      0.29      0.00 
  -11   -5    3      0.49      0.00 
  -10   -5    3     -0.37      0.00 
   -9   -5    3      0.15      0.00 
   -8   -5    3      0.60      0.00 
   -7   -5    3      0.08      0.00 
   -6   -5    3      1.13      0.00 
   -5   -5    3      0.81      0.00 
   -4   -5    3     -1.54      0.00 
   -3   -5    3      0.41      0.00 
   -2   -5    3      4.13      0.00 
   -1   -5    3      7.62      0.00 
    0   -5    3      2.50      0.00 
    1   -5    3     -5.38      0.00 
    2   -5    3      0.13      0.00 
    3   -5    3      0.55      0.00 
    4   -5    3      0.14      0.00 
    5   -5    3      0.41      0.00 
    6   -5    3     -0.66      0.00 
    7   -5    3     -1.02      0.00 
    8   -5    3      0.03      0.00 
    9   -5    3      0.44      0.00 
   10   -5    3      0.28      0.00 
  -14   -4    3     -0.07      0.00 
  -13   -4    3     -0.83      0.00 
  -12   -4    3      0.29      0.00 
  -11   -4    3      0.44      0.00 
  -10   -4    3     -0.30      0.00 
   -9   -4    3      0.13      0.00 
   -8   -4    3      0.72      0.00 
   -7   -4    3      0.26      0.00 
   -6   -4    3      1.85      0.00 
   -5   -4    3      1.26      0.00 
   -4   -4    3     -1.02      0.00 
   -3   -4    3     -1.24      0.00 
   -2   -4    3      3.07      0.00 
   -1   -4    3     12.68      0.00 
    0   -4    3      5.51      0.00 
    1   -4    3     -8.73      0.00 
    2   -4    3      0.40      0.00 
    3   -4    3      0.03      0.00 
    4   -4    3      0.58      0.00 
    5   -4    3      1.25      0.00 
    6   -4    3     -0.35      0.00 
    7   -4    3     -1.40      0.00 
    8   -4    3     -0.06      0.00 
    9   -4    3     -0.09      0.00 
   10   -4    3      0.64      0.00 
   11   -4    3     -0.12      0.00 
  -14   -3    3      0.19      0.00 
  -13   -3    3     -0.60      0.00 
  -12   -3    3     -0.05      0.00 
  -11   -3    3      0.32      0.00 
  -10   -3    3      0.20      0.00 
   -9   -3    3     -0.35      0.00 
   -8   -3    3     -0.04      0.00 
   -7   -3    3      0.43      0.00 
   -6   -3    3      2.10      0.00 
   -5   -3    3      1.50      0.00 
   -4   -3    3      0.39      0.00 
   -3   -3    3     -3.20      0.00 
   -2   -3    3     -1.40      0.00 
   -1   -3    3     18.10      0.00 
    0   -3    3      9.96      0.00 
    1   -3    3    -11.76      0.00 
    2   -3    3      1.28      0.00 
    3   -3    3     -0.51      0.00 
    4   -3    3     -0.04      0.00 
    5   -3    3      1.92      0.00 
    6   -3    3     -0.30      0.00 
    7   -3    3     -1.47      0.00 
    8   -3    3      0.06      0.00 
    9   -3    3     -0.63      0.00 
   10   -3    3      0.56      0.00 
   11   -3    3      0.00      0.00 
  -13   -2    3     -0.31      0.00 
  -12   -2    3     -0.06      0.00 
  -11   -2    3      0.12      0.00 
  -10   -2    3      0.87      0.00 
   -9   -2    3     -0.51      0.00 
   -8   -2    3     -0.86      0.00 
   -7   -2    3      1.24      0.00 
   -6   -2    3      2.27      0.00 
   -5   -2    3      1.24      0.00 
   -4   -2    3      2.61      0.00 
   -3   -2    3     -4.07      0.00 
   -2   -2    3     -8.62      0.00 
   -1   -2    3     24.64      0.00 
    0   -2    3     15.12      0.00 
    1   -2    3    -13.17      0.00 
    2   -2    3      2.38      0.00 
    3   -2    3     -1.43      0.00 
    4   -2    3     -1.04      0.00 
    5   -2    3      2.68      0.00 
    6   -2    3     -0.23      0.00 
    7   -2    3     -1.10      0.00 
    8   -2    3      0.07      0.00 
    9   -2    3     -0.66      0.00 
   10   -2    3     -0.06      0.00 
   11   -2    3      0.10      0.00 
   12   -2    3     -0.08      0.00 
  -13   -1    3     -0.20      0.00 
  -12   -1    3      0.00      0.00 
  -11   -1    3     -0.06      0.00 
  -10   -1    3      0.61      0.00 
   -9   -1    3     -0.31      0.00 
   -8   -1    3     -1.19      0.00 
   -7   -1    3      1.77      0.00 
   -6   -1    3      1.93      0.00 
   -5   -1    3      0.21      0.00 
   -4   -1    3      3.93      0.00 
   -3   -1    3     -4.08      0.00 
   -2   -1    3    -15.42      0.00 
   -1   -1    3     29.89      0.00 
    0   -1    3     18.25      0.00 
    1   -1    3    -12.41      0.00 
    2   -1    3      2.90      0.00 
    3   -1    3     -2.76      0.00 
    4   -1    3     -1.70      0.00 
    5   -1    3      3.20      0.00 
    6   -1    3     -0.15      0.00 
    7   -1    3     -0.83      0.00 
    8   -1    3     -0.05      0.00 
    9   -1    3     -0.67      0.00 
   10   -1    3     -0.29      0.00 
   11   -1    3     -0.07      0.00 
   12   -1    3      0.02      0.00 
  -13    0    3     -0.24      0.00 
  -12    0    3      0.16      0.00 
  -11    0    3      0.08      0.00 
  -10    0    3      0.12      0.00 
   -9    0    3      0.01      0.00 
   -8    0    3     -0.87      0.00 
   -7    0    3      1.68      0.00 
   -6    0    3      1.33      0.00 
   -5    0    3      0.05      0.00 
   -4    0    3      4.38      0.00 
   -3    0    3     -2.94      0.00 
   -2    0    3    -17.07      0.00 
   -1    0    3     29.87      0.00 
    0    0    3     17.21      0.00 
    1    0    3     -7.18      0.00 
    2    0    3      3.25      0.00 
    3    0    3     -3.60      0.00 
    4    0    3     -1.73      0.00 
    5    0    3      3.51      0.00 
    6    0    3      0.01      0.00 
    7    0    3     -0.49      0.00 
    8    0    3     -0.15      0.00 
    9    0    3     -0.56      0.00 
   10    0    3     -0.20      0.00 
   11    0    3     -0.18      0.00 
   12    0    3     -0.18      0.00 
   13    0    3     -0.07      0.00 
  -13    1    3     -0.58      0.00 
  -12    1    3      0.40      0.00 
  -11    1    3      0.11      0.00 
  -10    1    3      0.01      0.00 
   -9    1    3     -0.24      0.00 
   -8    1    3     -0.80      0.00 
   -7    1    3      1.04      0.00 
   -6    1    3      0.50      0.00 
   -5    1    3      0.57      0.00 
   -4    1    3      4.49      0.00 
   -3    1    3     -2.53      0.00 
   -2    1    3    -14.16      0.00 
   -1    1    3     22.84      0.00 
    0    1    3     12.63      0.00 
    1    1    3     -0.32      0.00 
    2    1    3      3.59      0.00 
    3    1    3     -4.10      0.00 
    4    1    3     -1.44      0.00 
    5    1    3      2.99      0.00 
    6    1    3     -0.11      0.00 
    7    1    3     -0.29      0.00 
    8    1    3     -0.51      0.00 
    9    1    3     -0.40      0.00 
   10    1    3     -0.08      0.00 
   11    1    3     -0.08      0.00 
   12    1    3     -0.45      0.00 
   13    1    3     -0.07      0.00 
  -12    2    3      0.57      0.00 
  -11    2    3      0.36      0.00 
  -10    2    3      0.07      0.00 
   -9    2    3     -0.27      0.00 
   -8    2    3     -0.84      0.00 
   -7    2    3      0.89      0.00 
   -6    2    3      0.02      0.00 
   -5    2    3      1.15      0.00 
   -4    2    3      3.80      0.00 
   -3    2    3     -1.92      0.00 
   -2    2    3     -9.88      0.00 
   -1    2    3     14.87      0.00 
    0    2    3      7.86      0.00 
    1    2    3      4.60      0.00 
    2    2    3      3.79      0.00 
    3    2    3     -3.00      0.00 
    4    2    3     -0.44      0.00 
    5    2    3      1.73      0.00 
    6    2    3      0.04      0.00 
    7    2    3     -0.10      0.00 
    8    2    3     -0.48      0.00 
    9    2    3     -0.34      0.00 
   10    2    3      0.41      0.00 
   11    2    3     -0.01      0.00 
   12    2    3     -0.37      0.00 
   13    2    3     -0.09      0.00 
   14    2    3      0.06      0.00 
  -12    3    3      0.40      0.00 
  -11    3    3      0.35      0.00 
  -10    3    3     -0.07      0.00 
   -9    3    3     -0.24      0.00 
   -8    3    3     -0.28      0.00 
   -7    3    3      0.56      0.00 
   -6    3    3      0.05      0.00 
   -5    3    3      0.83      0.00 
   -4    3    3      1.70      0.00 
   -3    3    3     -0.75      0.00 
   -2    3    3     -5.74      0.00 
   -1    3    3      8.19      0.00 
    0    3    3      4.51      0.00 
    1    3    3      5.43      0.00 
    2    3    3      2.82      0.00 
    3    3    3     -1.46      0.00 
    4    3    3      0.66      0.00 
    5    3    3      0.16      0.00 
    6    3    3     -0.08      0.00 
    7    3    3      0.13      0.00 
    8    3    3     -0.30      0.00 
    9    3    3     -0.38      0.00 
   10    3    3      0.46      0.00 
   11    3    3     -0.20      0.00 
   12    3    3     -0.17      0.00 
   13    3    3      0.03      0.00 
   14    3    3     -0.24      0.00 
  -11    4    3      0.12      0.00 
  -10    4    3     -0.14      0.00 
   -9    4    3     -0.06      0.00 
   -8    4    3      0.81      0.00 
   -7    4    3      0.05      0.00 
   -6    4    3      0.32      0.00 
   -5    4    3      0.61      0.00 
   -4    4    3      0.11      0.00 
   -3    4    3      0.28      0.00 
   -2    4    3     -2.19      0.00 
   -1    4    3      3.08      0.00 
    0    4    3      3.13      0.00 
    1    4    3      4.35      0.00 
    2    4    3      1.49      0.00 
    3    4    3      0.13      0.00 
    4    4    3      2.24      0.00 
    5    4    3     -0.76      0.00 
    6    4    3      0.01      0.00 
    7    4    3      0.52      0.00 
    8    4    3      0.05      0.00 
    9    4    3      0.12      0.00 
   10    4    3      0.07      0.00 
   11    4    3     -0.36      0.00 
   12    4    3      0.19      0.00 
   13    4    3      0.17      0.00 
   14    4    3     -0.47      0.00 
  -11    5    3      0.00      0.00 
  -10    5    3     -0.10      0.00 
   -9    5    3     -0.11      0.00 
   -8    5    3      1.01      0.00 
   -7    5    3     -0.50      0.00 
   -6    5    3      0.19      0.00 
   -5    5    3      0.93      0.00 
   -4    5    3     -0.20      0.00 
   -3    5    3      0.28      0.00 
   -2    5    3     -0.78      0.00 
   -1    5    3      0.73      0.00 
    0    5    3      2.31      0.00 
    1    5    3      2.92      0.00 
    2    5    3     -0.38      0.00 
    3    5    3      2.09      0.00 
    4    5    3      2.91      0.00 
    5    5    3     -1.20      0.00 
    6    5    3      0.02      0.00 
    7    5    3      0.55      0.00 
    8    5    3     -0.28      0.00 
    9    5    3      0.64      0.00 
   10    5    3     -0.33      0.00 
   11    5    3     -0.41      0.00 
   12    5    3      0.21      0.00 
   13    5    3      0.12      0.00 
   14    5    3     -0.35      0.00 
  -10    6    3      0.11      0.00 
   -9    6    3     -0.38      0.00 
   -8    6    3      0.46      0.00 
   -7    6    3     -0.58      0.00 
   -6    6    3      0.59      0.00 
   -5    6    3      1.15      0.00 
   -4    6    3      0.28      0.00 
   -3    6    3     -0.30      0.00 
   -2    6    3     -0.42      0.00 
   -1    6    3      0.60      0.00 
    0    6    3      1.78      0.00 
    1    6    3      1.60      0.00 
    2    6    3     -1.53      0.00 
    3    6    3      3.51      0.00 
    4    6    3      2.88      0.00 
    5    6    3     -0.88      0.00 
    6    6    3      0.22      0.00 
    7    6    3      0.11      0.00 
    8    6    3     -0.65      0.00 
    9    6    3      0.71      0.00 
   10    6    3      0.04      0.00 
   11    6    3     -0.18      0.00 
   12    6    3      0.27      0.00 
   13    6    3     -0.07      0.00 
   14    6    3      0.07      0.00 
   -9    7    3     -0.40      0.00 
   -8    7    3     -0.23      0.00 
   -7    7    3     -0.32      0.00 
   -6    7    3      1.13      0.00 
   -5    7    3      0.60      0.00 
   -4    7    3      0.01      0.00 
   -3    7    3     -0.69      0.00 
   -2    7    3     -0.40      0.00 
   -1    7    3      0.60      0.00 
    0    7    3      1.61      0.00 
    1    7    3      0.80      0.00 
    2    7    3     -1.66      0.00 
    3    7    3      2.99      0.00 
    4    7    3      2.17      0.00 
    5    7    3     -0.18      0.00 
    6    7    3      0.09      0.00 
    7    7    3     -0.56      0.00 
    8    7    3     -0.64      0.00 
    9    7    3      0.29      0.00 
   10    7    3      0.42      0.00 
   11    7    3     -0.08      0.00 
   12    7    3      0.31      0.00 
   13    7    3     -0.36      0.00 
   14    7    3     -0.07      0.00 
   -8    8    3     -0.34      0.00 
   -7    8    3     -0.18      0.00 
   -6    8    3      1.41      0.00 
   -5    8    3      0.13      0.00 
   -4    8    3     -0.39      0.00 
   -3    8    3     -0.30      0.00 
   -2    8    3     -0.68      0.00 
   -1    8    3      0.56      0.00 
    0    8    3      1.83      0.00 
    1    8    3      0.66      0.00 
    2    8    3     -1.22      0.00 
    3    8    3      1.93      0.00 
    4    8    3      1.23      0.00 
    5    8    3      0.22      0.00 
    6    8    3     -0.06      0.00 
    7    8    3     -0.41      0.00 
    8    8    3     -0.57      0.00 
    9    8    3      0.16      0.00 
   10    8    3      0.30      0.00 
   11    8    3      0.04      0.00 
   12    8    3      0.17      0.00 
   13    8    3     -0.35      0.00 
   14    8    3     -0.42      0.00 
   -7    9    3     -0.21      0.00 
   -6    9    3      1.16      0.00 
   -5    9    3      0.14      0.00 
   -4    9    3     -0.32      0.00 
   -3    9    3     -0.19      0.00 
   -2    9    3     -0.91      0.00 
   -1    9    3      0.20      0.00 
    0    9    3      1.57      0.00 
    1    9    3      0.29      0.00 
    2    9    3     -0.82      0.00 
    3    9    3      1.34      0.00 
    4    9    3      0.59      0.00 
    5    9    3      0.16      0.00 
    6    9    3      0.16      0.00 
    7    9    3     -0.09      0.00 
    8    9    3     -0.47      0.00 
    9    9    3      0.03      0.00 
   10    9    3      0.22      0.00 
   11    9    3     -0.06      0.00 
   12    9    3     -0.22      0.00 
   13    9    3     -0.26      0.00 
   14    9    3     -0.35      0.00 
   -6   10    3      0.46      0.00 
   -5   10    3      0.49      0.00 
   -4   10    3      0.05      0.00 
   -3   10    3     -0.41      0.00 
   -2   10    3     -0.38      0.00 
   -1   10    3      0.31      0.00 
    0   10    3      0.71      0.00 
    1   10    3     -0.16      0.00 
    2   10    3     -0.35      0.00 
    3   10    3      0.93      0.00 
    4   10    3      0.75      0.00 
    5   10    3      0.48      0.00 
    6   10    3      0.56      0.00 
    7   10    3     -0.14      0.00 
    8   10    3     -0.24      0.00 
    9   10    3     -0.02      0.00 
   10   10    3      0.13      0.00 
   11   10    3     -0.09      0.00 
   12   10    3     -0.47      0.00 
   13   10    3     -0.09      0.00 
   -5   11    3      0.54      0.00 
   -4   11    3      0.45      0.00 
   -3   11    3     -0.90      0.00 
   -2   11    3      0.25      0.00 
   -1   11    3      0.60      0.00 
    0   11    3      0.02      0.00 
    1   11    3     -0.81      0.00 
    2   11    3     -0.08      0.00 
    3   11    3      0.36      0.00 
    4   11    3      0.70      0.00 
    5   11    3      0.82      0.00 
    6   11    3      0.66      0.00 
    7   11    3     -0.17      0.00 
    8   11    3     -0.18      0.00 
    9   11    3     -0.12      0.00 
   10   11    3      0.06      0.00 
   11   11    3     -0.05      0.00 
   12   11    3     -0.27      0.00 
   13   11    3      0.03      0.00 
   -4   12    3      0.50      0.00 
   -3   12    3     -1.05      0.00 
   -2   12    3      0.24      0.00 
   -1   12    3      0.66      0.00 
    0   12    3      0.25      0.00 
    1   12    3     -0.95      0.00 
    2   12    3      0.11      0.00 
    3   12    3      0.00      0.00 
    4   12    3      0.32      0.00 
    5   12    3      0.85      0.00 
    6   12    3      0.76      0.00 
    7   12    3      0.21      0.00 
    8   12    3     -0.12      0.00 
    9   12    3     -0.16      0.00 
   10   12    3      0.21      0.00 
   11   12    3     -0.26      0.00 
   12   12    3      0.05      0.00 
   -2   13    3     -0.12      0.00 
   -1   13    3      0.37      0.00 
    0   13    3      0.54      0.00 
    1   13    3     -0.48      0.00 
    2   13    3     -0.10      0.00 
    3   13    3     -0.16      0.00 
    4   13    3     -0.05      0.00 
    5   13    3      0.58      0.00 
    6   13    3      0.50      0.00 
    7   13    3      0.20      0.00 
    8   13    3     -0.16      0.00 
    9   13    3     -0.18      0.00 
   10   13    3     -0.02      0.00 
   11   13    3     -0.58      0.00 
    0   14    3      0.39      0.00 
    1   14    3     -0.06      0.00 
    2   14    3     -0.27      0.00 
    3   14    3     -0.02      0.00 
    4   14    3      0.18      0.00 
    5   14    3      0.29      0.00 
    6   14    3      0.35      0.00 
    7   14    3      0.08      0.00 
    8   14    3     -0.15      0.00 
    9   14    3     -0.05      0.00 
   10   14    3     -0.34      0.00 
    3   15    3      0.09      0.00 
    4   15    3      0.40      0.00 
    5   15    3      0.01      0.00 
    6   15    3      0.38      0.00 
    7   15    3     -0.02      0.00 
    8   15    3     -0.26      0.00 
   -8  -14    4     -0.38      0.00 
   -7  -14    4      0.10      0.00 
   -6  -14    4      0.47      0.00 
   -5  -14    4      0.08      0.00 
   -4  -14    4      0.03      0.00 
   -3  -14    4     -0.23      0.00 
  -10  -13    4      0.06      0.00 
   -9  -13    4     -0.10      0.00 
   -8  -13    4     -0.18      0.00 
   -7  -13    4      0.62      0.00 
   -6  -13    4     -0.07      0.00 
   -5  -13    4      0.10      0.00 
   -4  -13    4      0.31      0.00 
   -3  -13    4     -0.25      0.00 
   -2  -13    4     -0.10      0.00 
   -1  -13    4      0.18      0.00 
    0  -13    4     -0.14      0.00 
  -11  -12    4     -0.39      0.00 
  -10  -12    4      0.24      0.00 
   -9  -12    4     -0.17      0.00 
   -8  -12    4      0.01      0.00 
   -7  -12    4      0.70      0.00 
   -6  -12    4     -0.51      0.00 
   -5  -12    4      0.09      0.00 
   -4  -12    4      0.44      0.00 
   -3  -12    4     -0.07      0.00 
   -2  -12    4      0.07      0.00 
   -1  -12    4     -0.19      0.00 
    0  -12    4     -0.27      0.00 
    1  -12    4     -0.35      0.00 
    2  -12    4      0.47      0.00 
  -12  -11    4     -0.15      0.00 
  -11  -11    4      0.10      0.00 
  -10  -11    4      0.34      0.00 
   -9  -11    4     -0.28      0.00 
   -8  -11    4      0.19      0.00 
   -7  -11    4      0.50      0.00 
   -6  -11    4     -0.25      0.00 
   -5  -11    4      0.53      0.00 
   -4  -11    4      0.44      0.00 
   -3  -11    4      0.06      0.00 
   -2  -11    4      0.44      0.00 
   -1  -11    4     -0.42      0.00 
    0  -11    4     -0.06      0.00 
    1  -11    4      0.00      0.00 
    2  -11    4      0.25      0.00 
    3  -11    4      0.31      0.00 
    4  -11    4      0.33      0.00 
  -13  -10    4      0.21      0.00 
  -12  -10    4     -0.21      0.00 
  -11  -10    4      0.38      0.00 
  -10  -10    4      0.05      0.00 
   -9  -10    4     -0.28      0.00 
   -8  -10    4      0.22      0.00 
   -7  -10    4      0.19      0.00 
   -6  -10    4      0.42      0.00 
   -5  -10    4      0.80      0.00 
   -4  -10    4      0.26      0.00 
   -3  -10    4      0.08      0.00 
   -2  -10    4      1.10      0.00 
   -1  -10    4     -0.36      0.00 
    0  -10    4      0.02      0.00 
    1  -10    4     -0.40      0.00 
    2  -10    4      0.03      0.00 
    3  -10    4      0.23      0.00 
    4  -10    4      0.50      0.00 
    5  -10    4     -0.26      0.00 
  -13   -9    4      0.19      0.00 
  -12   -9    4     -0.10      0.00 
  -11   -9    4      0.15      0.00 
  -10   -9    4     -0.14      0.00 
   -9   -9    4     -0.11      0.00 
   -8   -9    4      0.21      0.00 
   -7   -9    4      0.08      0.00 
   -6   -9    4      0.93      0.00 
   -5   -9    4      0.48      0.00 
   -4   -9    4      0.08      0.00 
   -3   -9    4      0.57      0.00 
   -2   -9    4      1.84      0.00 
   -1   -9    4     -0.11      0.00 
    0   -9    4     -0.11      0.00 
    1   -9    4     -0.86      0.00 
    2   -9    4     -0.22      0.00 
    3   -9    4      0.27      0.00 
    4   -9    4      0.61      0.00 
    5   -9    4      0.20      0.00 
    6   -9    4     -0.07      0.00 
  -14   -8    4      0.15      0.00 
  -13   -8    4      0.01      0.00 
  -12   -8    4     -0.02      0.00 
  -11   -8    4      0.05      0.00 
  -10   -8    4     -0.06      0.00 
   -9   -8    4     -0.03      0.00 
   -8   -8    4      0.08      0.00 
   -7   -8    4      0.10      0.00 
   -6   -8    4      0.70      0.00 
   -5   -8    4      0.16      0.00 
   -4   -8    4     -0.13      0.00 
   -3   -8    4      1.21      0.00 
   -2   -8    4      2.00      0.00 
   -1   -8    4      0.50      0.00 
    0   -8    4     -0.10      0.00 
    1   -8    4     -1.31      0.00 
    2   -8    4     -0.41      0.00 
    3   -8    4      0.07      0.00 
    4   -8    4      0.60      0.00 
    5   -8    4      0.70      0.00 
    6   -8    4     -0.21      0.00 
    7   -8    4     -0.07      0.00 
  -14   -7    4     -0.18      0.00 
  -13   -7    4     -0.20      0.00 
  -12   -7    4      0.15      0.00 
  -11   -7    4      0.36      0.00 
  -10   -7    4      0.07      0.00 
   -9   -7    4     -0.01      0.00 
   -8   -7    4      0.06      0.00 
   -7   -7    4      0.10      0.00 
   -6   -7    4      0.59      0.00 
   -5   -7    4      0.09      0.00 
   -4   -7    4     -0.45      0.00 
   -3   -7    4      1.58      0.00 
   -2   -7    4      1.97      0.00 
   -1   -7    4      1.65      0.00 
    0   -7    4      0.21      0.00 
    1   -7    4     -1.97      0.00 
    2   -7    4      0.07      0.00 
    3   -7    4      0.11      0.00 
    4   -7    4      0.42      0.00 
    5   -7    4      0.40      0.00 
    6   -7    4     -0.31      0.00 
    7   -7    4     -0.37      0.00 
    8   -7    4      0.22      0.00 
  -14   -6    4     -0.60      0.00 
  -13   -6    4     -0.47      0.00 
  -12   -6    4      0.33      0.00 
  -11   -6    4      0.48      0.00 
  -10   -6    4     -0.09      0.00 
   -9   -6    4      0.16      0.00 
   -8   -6    4      0.07      0.00 
   -7   -6    4      0.04      0.00 
   -6   -6    4      1.07      0.00 
   -5   -6    4     -0.07      0.00 
   -4   -6    4     -1.18      0.00 
   -3   -6    4      1.62      0.00 
   -2   -6    4      2.53      0.00 
   -1   -6    4      3.51      0.00 
    0   -6    4      0.45      0.00 
    1   -6    4     -2.91      0.00 
    2   -6    4      0.65      0.00 
    3   -6    4      0.18      0.00 
    4   -6    4      0.12      0.00 
    5   -6    4     -0.11      0.00 
    6   -6    4     -0.48      0.00 
    7   -6    4     -0.55      0.00 
    8   -6    4      0.36      0.00 
    9   -6    4      0.07      0.00 
  -14   -5    4     -0.55      0.00 
  -13   -5    4     -0.72      0.00 
  -12   -5    4      0.46      0.00 
  -11   -5    4      0.33      0.00 
  -10   -5    4     -0.35      0.00 
   -9   -5    4      0.60      0.00 
   -8   -5    4      0.07      0.00 
   -7   -5    4      0.43      0.00 
   -6   -5    4      1.72      0.00 
   -5   -5    4      0.22      0.00 
   -4   -5    4     -1.63      0.00 
   -3   -5    4      0.87      0.00 
   -2   -5    4      3.47      0.00 
   -1   -5    4      6.98      0.00 
    0   -5    4      0.85      0.00 
    1   -5    4     -4.55      0.00 
    2   -5    4      0.96      0.00 
    3   -5    4     -0.14      0.00 
    4   -5    4      0.50      0.00 
    5   -5    4      0.25      0.00 
    6   -5    4     -0.78      0.00 
    7   -5    4     -0.81      0.00 
    8   -5    4      0.15      0.00 
    9   -5    4     -0.01      0.00 
   10   -5    4      0.59      0.00 
  -14   -4    4     -0.12      0.00 
  -13   -4    4     -0.78      0.00 
  -12   -4    4      0.30      0.00 
  -11   -4    4      0.22      0.00 
  -10   -4    4     -0.36      0.00 
   -9   -4    4      0.53      0.00 
   -8   -4    4      0.01      0.00 
   -7   -4    4      0.83      0.00 
   -6   -4    4      1.92      0.00 
   -5   -4    4      0.97      0.00 
   -4   -4    4     -1.51      0.00 
   -3   -4    4     -1.19      0.00 
   -2   -4    4      2.82      0.00 
   -1   -4    4     12.08      0.00 
    0   -4    4      1.73      0.00 
    1   -4    4     -6.74      0.00 
    2   -4    4      1.14      0.00 
    3   -4    4     -0.73      0.00 
    4   -4    4      0.76      0.00 
    5   -4    4      1.15      0.00 
    6   -4    4     -1.18      0.00 
    7   -4    4     -1.03      0.00 
    8   -4    4     -0.06      0.00 
    9   -4    4     -0.27      0.00 
   10   -4    4      0.89      0.00 
   11   -4    4     -0.49      0.00 
  -14   -3    4      0.10      0.00 
  -13   -3    4     -0.67      0.00 
  -12   -3    4      0.04      0.00 
  -11   -3    4      0.22      0.00 
  -10   -3    4      0.21      0.00 
   -9   -3    4     -0.15      0.00 
   -8   -3    4     -0.13      0.00 
   -7   -3    4      1.16      0.00 
   -6   -3    4      1.99      0.00 
   -5   -3    4      1.76      0.00 
   -4   -3    4      0.01      0.00 
   -3   -3    4     -3.77      0.00 
   -2   -3    4     -0.29      0.00 
   -1   -3    4     17.98      0.00 
    0   -3    4      3.31      0.00 
    1   -3    4     -7.73      0.00 
    2   -3    4      1.66      0.00 
    3   -3    4     -1.64      0.00 
    4   -3    4      0.38      0.00 
    5   -3    4      1.97      0.00 
    6   -3    4     -1.19      0.00 
    7   -3    4     -0.80      0.00 
    8   -3    4     -0.10      0.00 
    9   -3    4     -0.59      0.00 
   10   -3    4      0.62      0.00 
   11   -3    4     -0.33      0.00 
  -14   -2    4     -0.08      0.00 
  -13   -2    4     -0.36      0.00 
  -12   -2    4      0.01      0.00 
  -11   -2    4      0.27      0.00 
  -10   -2    4      0.66      0.00 
   -9   -2    4     -0.57      0.00 
   -8   -2    4     -0.56      0.00 
   -7   -2    4      1.69      0.00 
   -6   -2    4      1.61      0.00 
   -5   -2    4      1.70      0.00 
   -4   -2    4      2.48      0.00 
   -3   -2    4     -6.19      0.00 
   -2   -2    4     -5.19      0.00 
   -1   -2    4     23.62      0.00 
    0   -2    4      4.34      0.00 
    1   -2    4     -6.72      0.00 
    2   -2    4      2.01      0.00 
    3   -2    4     -3.05      0.00 
    4   -2    4     -0.45      0.00 
    5   -2    4      2.58      0.00 
    6   -2    4     -1.20      0.00 
    7   -2    4     -0.38      0.00 
    8   -2    4     -0.21      0.00 
    9   -2    4     -0.73      0.00 
   10   -2    4      0.20      0.00 
   11   -2    4     -0.07      0.00 
   12   -2    4     -0.16      0.00 
  -13   -1    4     -0.15      0.00 
  -12   -1    4      0.11      0.00 
  -11   -1    4      0.28      0.00 
  -10   -1    4      0.37      0.00 
   -9   -1    4     -0.37      0.00 
   -8   -1    4     -0.78      0.00 
   -7   -1    4      1.98      0.00 
   -6   -1    4      0.87      0.00 
   -5   -1    4      1.10      0.00 
   -4   -1    4      4.54      0.00 
   -3   -1    4     -6.86      0.00 
   -2   -1    4     -8.78      0.00 
   -1   -1    4     27.28      0.00 
    0   -1    4      4.17      0.00 
    1   -1    4     -3.47      0.00 
    2   -1    4      2.28      0.00 
    3   -1    4     -4.46      0.00 
    4   -1    4     -0.56      0.00 
    5   -1    4      2.80      0.00 
    6   -1    4     -1.00      0.00 
    7   -1    4     -0.04      0.00 
    8   -1    4     -0.22      0.00 
    9   -1    4     -0.55      0.00 
   10   -1    4     -0.02      0.00 
   11   -1    4      0.08      0.00 
   12   -1    4     -0.21      0.00 
  -13    0    4     -0.24      0.00 
  -12    0    4      0.16      0.00 
  -11    0    4      0.34      0.00 
  -10    0    4     -0.12      0.00 
   -9    0    4     -0.10      0.00 
   -8    0    4     -0.62      0.00 
   -7    0    4      1.60      0.00 
   -6    0    4      0.28      0.00 
   -5    0    4      0.96      0.00 
   -4    0    4      5.14      0.00 
   -3    0    4     -5.93      0.00 
   -2    0    4     -9.01      0.00 
   -1    0    4     25.41      0.00 
    0    0    4      2.89      0.00 
    1    0    4      1.26      0.00 
    2    0    4      2.21      0.00 
    3    0    4     -5.27      0.00 
    4    0    4     -0.34      0.00 
    5    0    4      2.61      0.00 
    6    0    4     -0.76      0.00 
    7    0    4     -0.04      0.00 
    8    0    4     -0.18      0.00 
    9    0    4     -0.52      0.00 
   10    0    4      0.07      0.00 
   11    0    4     -0.07      0.00 
   12    0    4     -0.37      0.00 
   13    0    4     -0.11      0.00 
  -13    1    4     -0.47      0.00 
  -12    1    4      0.28      0.00 
  -11    1    4      0.36      0.00 
  -10    1    4     -0.18      0.00 
   -9    1    4     -0.28      0.00 
   -8    1    4     -0.61      0.00 
   -7    1    4      1.09      0.00 
   -6    1    4     -0.11      0.00 
   -5    1    4      1.38      0.00 
   -4    1    4      4.44      0.00 
   -3    1    4     -4.63      0.00 
   -2    1    4     -6.69      0.00 
   -1    1    4     19.17      0.00 
    0    1    4      1.92      0.00 
    1    1    4      5.79      0.00 
    2    1    4      2.20      0.00 
    3    1    4     -4.43      0.00 
    4    1    4     -0.22      0.00 
    5    1    4      2.23      0.00 
    6    1    4     -0.43      0.00 
    7    1    4     -0.12      0.00 
    8    1    4     -0.25      0.00 
    9    1    4     -0.25      0.00 
   10    1    4      0.32      0.00 
   11    1    4      0.01      0.00 
   12    1    4     -0.52      0.00 
   13    1    4     -0.03      0.00 
  -12    2    4      0.66      0.00 
  -11    2    4      0.27      0.00 
  -10    2    4      0.10      0.00 
   -9    2    4     -0.51      0.00 
   -8    2    4     -0.59      0.00 
   -7    2    4      0.82      0.00 
   -6    2    4     -0.06      0.00 
   -5    2    4      1.43      0.00 
   -4    2    4      2.99      0.00 
   -3    2    4     -3.07      0.00 
   -2    2    4     -3.74      0.00 
   -1    2    4     12.14      0.00 
    0    2    4      1.95      0.00 
    1    2    4      6.92      0.00 
    2    2    4      2.14      0.00 
    3    2    4     -2.51      0.00 
    4    2    4      0.02      0.00 
    5    2    4      1.12      0.00 
    6    2    4     -0.10      0.00 
    7    2    4     -0.17      0.00 
    8    2    4     -0.51      0.00 
    9    2    4     -0.01      0.00 
   10    2    4      0.39      0.00 
   11    2    4      0.09      0.00 
   12    2    4     -0.63      0.00 
   13    2    4     -0.01      0.00 
  -12    3    4      0.51      0.00 
  -11    3    4      0.16      0.00 
  -10    3    4      0.03      0.00 
   -9    3    4     -0.25      0.00 
   -8    3    4     -0.23      0.00 
   -7    3    4      0.49      0.00 
   -6    3    4      0.32      0.00 
   -5    3    4      0.78      0.00 
   -4    3    4      1.02      0.00 
   -3    3    4     -1.04      0.00 
   -2    3    4     -1.61      0.00 
   -1    3    4      6.22      0.00 
    0    3    4      2.16      0.00 
    1    3    4      5.46      0.00 
    2    3    4      1.31      0.00 
    3    3    4     -0.28      0.00 
    4    3    4      0.92      0.00 
    5    3    4     -0.29      0.00 
    6    3    4      0.35      0.00 
    7    3    4     -0.10      0.00 
    8    3    4     -0.21      0.00 
    9    3    4      0.01      0.00 
   10    3    4      0.34      0.00 
   11    3    4      0.01      0.00 
   12    3    4     -0.19      0.00 
   13    3    4     -0.08      0.00 
   14    3    4     -0.15      0.00 
  -11    4    4      0.22      0.00 
  -10    4    4      0.04      0.00 
   -9    4    4      0.12      0.00 
   -8    4    4      0.38      0.00 
   -7    4    4     -0.11      0.00 
   -6    4    4      0.70      0.00 
   -5    4    4      0.39      0.00 
   -4    4    4     -0.17      0.00 
   -3    4    4      0.30      0.00 
   -2    4    4     -0.16      0.00 
   -1    4    4      2.29      0.00 
    0    4    4      2.33      0.00 
    1    4    4      3.50      0.00 
    2    4    4      0.03      0.00 
    3    4    4      1.81      0.00 
    4    4    4      1.66      0.00 
    5    4    4     -1.14      0.00 
    6    4    4      0.60      0.00 
    7    4    4      0.05      0.00 
    8    4    4      0.17      0.00 
    9    4    4      0.29      0.00 
   10    4    4     -0.31      0.00 
   11    4    4     -0.06      0.00 
   12    4    4      0.19      0.00 
   13    4    4     -0.12      0.00 
   14    4    4     -0.38      0.00 
  -11    5    4      0.18      0.00 
  -10    5    4     -0.06      0.00 
   -9    5    4     -0.03      0.00 
   -8    5    4      0.31      0.00 
   -7    5    4     -0.43      0.00 
   -6    5    4      0.88      0.00 
   -5    5    4      0.67      0.00 
   -4    5    4     -0.25      0.00 
   -3    5    4      0.04      0.00 
   -2    5    4      0.34      0.00 
   -1    5    4      0.81      0.00 
    0    5    4      1.98      0.00 
    1    5    4      1.32      0.00 
    2    5    4     -0.91      0.00 
    3    5    4      3.52      0.00 
    4    5    4      1.69      0.00 
    5    5    4     -1.23      0.00 
    6    5    4      0.76      0.00 
    7    5    4     -0.06      0.00 
    8    5    4     -0.03      0.00 
    9    5    4      0.85      0.00 
   10    5    4     -0.78      0.00 
   11    5    4     -0.01      0.00 
   12    5    4      0.35      0.00 
   13    5    4     -0.14      0.00 
   14    5    4     -0.06      0.00 
  -10    6    4     -0.09      0.00 
   -9    6    4     -0.20      0.00 
   -8    6    4     -0.14      0.00 
   -7    6    4     -0.13      0.00 
   -6    6    4      1.30      0.00 
   -5    6    4      0.81      0.00 
   -4    6    4     -0.18      0.00 
   -3    6    4     -0.55      0.00 
   -2    6    4      0.18      0.00 
   -1    6    4      1.16      0.00 
    0    6    4      1.39      0.00 
    1    6    4      0.03      0.00 
    2    6    4     -1.38      0.00 
    3    6    4      4.52      0.00 
    4    6    4      1.31      0.00 
    5    6    4     -0.46      0.00 
    6    6    4      0.52      0.00 
    7    6    4     -0.47      0.00 
    8    6    4     -0.42      0.00 
    9    6    4      1.03      0.00 
   10    6    4     -0.35      0.00 
   11    6    4      0.08      0.00 
   12    6    4      0.33      0.00 
   13    6    4     -0.29      0.00 
   14    6    4      0.25      0.00 
   -9    7    4     -0.41      0.00 
   -8    7    4     -0.48      0.00 
   -7    7    4     -0.14      0.00 
   -6    7    4      1.80      0.00 
   -5    7    4      0.07      0.00 
   -4    7    4     -0.34      0.00 
   -3    7    4     -0.71      0.00 
   -2    7    4     -0.08      0.00 
   -1    7    4      1.28      0.00 
    0    7    4      1.54      0.00 
    1    7    4     -0.45      0.00 
    2    7    4     -1.27      0.00 
    3    7    4      3.55      0.00 
    4    7    4      1.14      0.00 
    5    7    4      0.12      0.00 
    6    7    4      0.11      0.00 
    7    7    4     -0.82      0.00 
    8    7    4     -0.59      0.00 
    9    7    4      0.69      0.00 
   10    7    4      0.18      0.00 
   11    7    4      0.11      0.00 
   12    7    4      0.29      0.00 
   13    7    4     -0.48      0.00 
   14    7    4      0.17      0.00 
   -8    8    4     -0.18      0.00 
   -7    8    4     -0.19      0.00 
   -6    8    4      2.04      0.00 
   -5    8    4     -0.29      0.00 
   -4    8    4     -0.34      0.00 
   -3    8    4     -0.45      0.00 
   -2    8    4     -0.52      0.00 
   -1    8    4      0.86      0.00 
    0    8    4      2.18      0.00 
    1    8    4     -0.44      0.00 
    2    8    4     -0.68      0.00 
    3    8    4      1.94      0.00 
    4    8    4      0.92      0.00 
    5    8    4      0.18      0.00 
    6    8    4      0.23      0.00 
    7    8    4     -0.62      0.00 
    8    8    4     -0.54      0.00 
    9    8    4      0.26      0.00 
   10    8    4      0.41      0.00 
   11    8    4     -0.02      0.00 
   12    8    4      0.17      0.00 
   13    8    4     -0.49      0.00 
   14    8    4     -0.04      0.00 
   -7    9    4     -0.45      0.00 
   -6    9    4      1.43      0.00 
   -5    9    4     -0.09      0.00 
   -4    9    4     -0.37      0.00 
   -3    9    4     -0.44      0.00 
   -2    9    4     -0.77      0.00 
   -1    9    4      0.37      0.00 
    0    9    4      1.86      0.00 
    1    9    4     -0.29      0.00 
    2    9    4     -0.32      0.00 
    3    9    4      0.97      0.00 
    4    9    4      0.55      0.00 
    5    9    4      0.20      0.00 
    6    9    4      0.47      0.00 
    7    9    4     -0.33      0.00 
    8    9    4     -0.50      0.00 
    9    9    4      0.02      0.00 
   10    9    4      0.25      0.00 
   11    9    4     -0.19      0.00 
   12    9    4     -0.22      0.00 
   13    9    4     -0.28      0.00 
   14    9    4      0.03      0.00 
   -6   10    4      0.67      0.00 
   -5   10    4      0.52      0.00 
   -4   10    4     -0.09      0.00 
   -3   10    4     -0.68      0.00 
   -2   10    4      0.14      0.00 
   -1   10    4      0.18      0.00 
    0   10    4      0.66      0.00 
    1   10    4     -0.43      0.00 
    2   10    4      0.00      0.00 
    3   10    4      0.58      0.00 
    4   10    4      0.63      0.00 
    5   10    4      0.55      0.00 
    6   10    4      0.59      0.00 
    7   10    4     -0.44      0.00 
    8   10    4     -0.18      0.00 
    9   10    4     -0.18      0.00 
   10   10    4      0.16      0.00 
   11   10    4     -0.25      0.00 
   12   10    4     -0.18      0.00 
   13   10    4     -0.05      0.00 
   -5   11    4      0.65      0.00 
   -4   11    4     -0.07      0.00 
   -3   11    4     -1.07      0.00 
   -2   11    4      0.67      0.00 
   -1   11    4      0.40      0.00 
    0   11    4     -0.56      0.00 
    1   11    4     -0.86      0.00 
    2   11    4      0.21      0.00 
    3   11    4      0.32      0.00 
    4   11    4      0.58      0.00 
    5   11    4      0.80      0.00 
    6   11    4      0.76      0.00 
    7   11    4     -0.24      0.00 
    8   11    4     -0.10      0.00 
    9   11    4     -0.13      0.00 
   10   11    4      0.08      0.00 
   11   11    4     -0.18      0.00 
   12   11    4      0.16      0.00 
   13   11    4     -0.05      0.00 
   -4   12    4      0.08      0.00 
   -3   12    4     -1.03      0.00 
   -2   12    4      0.55      0.00 
   -1   12    4      0.67      0.00 
    0   12    4     -0.29      0.00 
    1   12    4     -0.95      0.00 
    2   12    4      0.28      0.00 
    3   12    4      0.09      0.00 
    4   12    4      0.28      0.00 
    5   12    4      0.73      0.00 
    6   12    4      0.90      0.00 
    7   12    4      0.34      0.00 
    8   12    4     -0.27      0.00 
    9   12    4     -0.11      0.00 
   10   12    4     -0.04      0.00 
   11   12    4     -0.32      0.00 
   12   12    4      0.36      0.00 
   -2   13    4     -0.04      0.00 
   -1   13    4      0.28      0.00 
    0   13    4      0.35      0.00 
    1   13    4     -0.69      0.00 
    2   13    4     -0.07      0.00 
    3   13    4     -0.13      0.00 
    4   13    4      0.21      0.00 
    5   13    4      0.38      0.00 
    6   13    4      0.74      0.00 
    7   13    4      0.52      0.00 
    8   13    4     -0.12      0.00 
    9   13    4     -0.26      0.00 
   10   13    4     -0.10      0.00 
   11   13    4     -0.46      0.00 
    0   14    4      0.47      0.00 
    1   14    4     -0.04      0.00 
    2   14    4     -0.32      0.00 
    3   14    4      0.16      0.00 
    4   14    4      0.46      0.00 
    5   14    4      0.24      0.00 
    6   14    4      0.62      0.00 
    7   14    4      0.33      0.00 
    8   14    4      0.08      0.00 
    9   14    4     -0.45      0.00 
   10   14    4     -0.18      0.00 
    3   15    4      0.13      0.00 
    4   15    4      0.46      0.00 
    5   15    4      0.12      0.00 
    6   15    4      0.45      0.00 
    7   15    4     -0.02      0.00 
    8   15    4     -0.11      0.00 
   -7  -14    5      0.36      0.00 
   -6  -14    5      0.26      0.00 
   -5  -14    5      0.05      0.00 
   -4  -14    5      0.06      0.00 
   -3  -14    5     -0.37      0.00 
  -10  -13    5      0.08      0.00 
   -9  -13    5     -0.10      0.00 
   -8  -13    5      0.11      0.00 
   -7  -13    5      0.56      0.00 
   -6  -13    5     -0.11      0.00 
   -5  -13    5      0.17      0.00 
   -4  -13    5      0.23      0.00 
   -3  -13    5     -0.35      0.00 
   -2  -13    5      0.12      0.00 
   -1  -13    5     -0.22      0.00 
    0  -13    5     -0.44      0.00 
  -11  -12    5     -0.45      0.00 
  -10  -12    5      0.33      0.00 
   -9  -12    5     -0.18      0.00 
   -8  -12    5      0.38      0.00 
   -7  -12    5      0.38      0.00 
   -6  -12    5     -0.32      0.00 
   -5  -12    5      0.19      0.00 
   -4  -12    5      0.23      0.00 
   -3  -12    5      0.01      0.00 
   -2  -12    5      0.15      0.00 
   -1  -12    5     -0.51      0.00 
    0  -12    5     -0.43      0.00 
    1  -12    5     -0.36      0.00 
    2  -12    5      0.42      0.00 
  -12  -11    5      0.02      0.00 
  -11  -11    5      0.07      0.00 
  -10  -11    5      0.29      0.00 
   -9  -11    5     -0.28      0.00 
   -8  -11    5      0.52      0.00 
   -7  -11    5      0.26      0.00 
   -6  -11    5      0.08      0.00 
   -5  -11    5      0.41      0.00 
   -4  -11    5      0.23      0.00 
   -3  -11    5      0.29      0.00 
   -2  -11    5      0.35      0.00 
   -1  -11    5     -0.56      0.00 
    0  -11    5      0.03      0.00 
    1  -11    5     -0.38      0.00 
    2  -11    5      0.09      0.00 
    3  -11    5      0.24      0.00 
  -13  -10    5      0.17      0.00 
  -12  -10    5     -0.12      0.00 
  -11  -10    5      0.41      0.00 
  -10  -10    5     -0.23      0.00 
   -9  -10    5     -0.20      0.00 
   -8  -10    5      0.46      0.00 
   -7  -10    5      0.28      0.00 
   -6  -10    5      0.52      0.00 
   -5  -10    5      0.47      0.00 
   -4  -10    5      0.06      0.00 
   -3  -10    5      0.58      0.00 
   -2  -10    5      0.68      0.00 
   -1  -10    5     -0.38      0.00 
    0  -10    5      0.08      0.00 
    1  -10    5     -0.61      0.00 
    2  -10    5     -0.05      0.00 
    3  -10    5      0.26      0.00 
    4  -10    5      0.49      0.00 
    5  -10    5     -0.06      0.00 
  -13   -9    5      0.14      0.00 
  -12   -9    5     -0.15      0.00 
  -11   -9    5      0.28      0.00 
  -10   -9    5     -0.29      0.00 
   -9   -9    5     -0.02      0.00 
   -8   -9    5      0.41      0.00 
   -7   -9    5      0.44      0.00 
   -6   -9    5      0.59      0.00 
   -5   -9    5      0.27      0.00 
   -4   -9    5     -0.07      0.00 
   -3   -9    5      1.36      0.00 
   -2   -9    5      1.28      0.00 
   -1   -9    5     -0.04      0.00 
    0   -9    5     -0.17      0.00 
    1   -9    5     -0.73      0.00 
    2   -9    5     -0.23      0.00 
    3   -9    5      0.24      0.00 
    4   -9    5      0.50      0.00 
    5   -9    5      0.44      0.00 
    6   -9    5     -0.19      0.00 
  -14   -8    5      0.26      0.00 
  -13   -8    5     -0.07      0.00 
  -12   -8    5     -0.15      0.00 
  -11   -8    5      0.19      0.00 
  -10   -8    5     -0.08      0.00 
   -9   -8    5     -0.02      0.00 
   -8   -8    5      0.16      0.00 
   -7   -8    5      0.59      0.00 
   -6   -8    5      0.09      0.00 
   -5   -8    5     -0.03      0.00 
   -4   -8    5     -0.32      0.00 
   -3   -8    5      1.83      0.00 
   -2   -8    5      1.51      0.00 
   -1   -8    5      0.74      0.00 
    0   -8    5     -0.55      0.00 
    1   -8    5     -0.96      0.00 
    2   -8    5     -0.56      0.00 
    3   -8    5      0.12      0.00 
    4   -8    5      0.65      0.00 
    5   -8    5      0.83      0.00 
    6   -8    5     -0.32      0.00 
    7   -8    5     -0.06      0.00 
  -14   -7    5     -0.12      0.00 
  -13   -7    5     -0.26      0.00 
  -12   -7    5      0.11      0.00 
  -11   -7    5      0.38      0.00 
  -10   -7    5     -0.03      0.00 
   -9   -7    5      0.14      0.00 
   -8   -7    5     -0.07      0.00 
   -7   -7    5      0.70      0.00 
   -6   -7    5      0.00      0.00 
   -5   -7    5     -0.29      0.00 
   -4   -7    5     -0.67      0.00 
   -3   -7    5      1.87      0.00 
   -2   -7    5      1.39      0.00 
   -1   -7    5      2.14      0.00 
    0   -7    5     -0.62      0.00 
    1   -7    5     -1.46      0.00 
    2   -7    5     -0.17      0.00 
    3   -7    5      0.04      0.00 
    4   -7    5      0.50      0.00 
    5   -7    5      0.54      0.00 
    6   -7    5     -0.26      0.00 
    7   -7    5     -0.24      0.00 
    8   -7    5      0.24      0.00 
  -14   -6    5     -0.59      0.00 
  -13   -6    5     -0.43      0.00 
  -12   -6    5      0.42      0.00 
  -11   -6    5      0.24      0.00 
  -10   -6    5     -0.15      0.00 
   -9   -6    5      0.30      0.00 
   -8   -6    5     -0.24      0.00 
   -7   -6    5      0.61      0.00 
   -6   -6    5      0.78      0.00 
   -5   -6    5     -0.59      0.00 
   -4   -6    5     -1.00      0.00 
   -3   -6    5      1.53      0.00 
   -2   -6    5      1.77      0.00 
   -1   -6    5      3.56      0.00 
    0   -6    5     -0.51      0.00 
    1   -6    5     -2.13      0.00 
    2   -6    5      0.54      0.00 
    3   -6    5     -0.29      0.00 
    4   -6    5      0.32      0.00 
    5   -6    5      0.01      0.00 
    6   -6    5     -0.32      0.00 
    7   -6    5     -0.35      0.00 
    8   -6    5      0.19      0.00 
    9   -6    5     -0.12      0.00 
  -14   -5    5     -0.56      0.00 
  -13   -5    5     -0.48      0.00 
  -12   -5    5      0.52      0.00 
  -11   -5    5      0.06      0.00 
  -10   -5    5     -0.25      0.00 
   -9   -5    5      0.61      0.00 
   -8   -5    5     -0.30      0.00 
   -7   -5    5      0.88      0.00 
   -6   -5    5      1.58      0.00 
   -5   -5    5     -0.21      0.00 
   -4   -5    5     -1.44      0.00 
   -3   -5    5      0.62      0.00 
   -2   -5    5      2.56      0.00 
   -1   -5    5      6.07      0.00 
    0   -5    5     -0.76      0.00 
    1   -5    5     -2.88      0.00 
    2   -5    5      0.74      0.00 
    3   -5    5     -0.63      0.00 
    4   -5    5      0.56      0.00 
    5   -5    5      0.26      0.00 
    6   -5    5     -1.03      0.00 
    7   -5    5     -0.49      0.00 
    8   -5    5      0.03      0.00 
    9   -5    5     -0.14      0.00 
   10   -5    5      0.72      0.00 
  -14   -4    5     -0.29      0.00 
  -13   -4    5     -0.76      0.00 
  -12   -4    5      0.27      0.00 
  -11   -4    5     -0.09      0.00 
  -10   -4    5     -0.25      0.00 
   -9   -4    5      0.51      0.00 
   -8   -4    5     -0.29      0.00 
   -7   -4    5      1.18      0.00 
   -6   -4    5      1.70      0.00 
   -5   -4    5      0.86      0.00 
   -4   -4    5     -1.64      0.00 
   -3   -4    5     -1.30      0.00 
   -2   -4    5      2.75      0.00 
   -1   -4    5     10.11      0.00 
    0   -4    5     -1.03      0.00 
    1   -4    5     -3.75      0.00 
    2   -4    5      0.69      0.00 
    3   -4    5     -1.11      0.00 
    4   -4    5      0.92      0.00 
    5   -4    5      0.94      0.00 
    6   -4    5     -1.68      0.00 
    7   -4    5     -0.51      0.00 
    8   -4    5     -0.12      0.00 
    9   -4    5     -0.18      0.00 
   10   -4    5      0.72      0.00 
   11   -4    5     -0.58      0.00 
  -14   -3    5     -0.15      0.00 
  -13   -3    5     -0.65      0.00 
  -12   -3    5      0.01      0.00 
  -11   -3    5      0.17      0.00 
  -10   -3    5      0.15      0.00 
   -9   -3    5      0.11      0.00 
   -8   -3    5     -0.04      0.00 
   -7   -3    5      1.41      0.00 
   -6   -3    5      1.65      0.00 
   -5   -3    5      2.04      0.00 
   -4   -3    5     -0.65      0.00 
   -3   -3    5     -4.08      0.00 
   -2   -3    5      1.48      0.00 
   -1   -3    5     14.67      0.00 
    0   -3    5     -1.17      0.00 
    1   -3    5     -3.28      0.00 
    2   -3    5      0.40      0.00 
    3   -3    5     -1.92      0.00 
    4   -3    5      0.71      0.00 
    5   -3    5      1.55      0.00 
    6   -3    5     -1.71      0.00 
    7   -3    5     -0.33      0.00 
    8   -3    5     -0.27      0.00 
    9   -3    5     -0.38      0.00 
   10   -3    5      0.51      0.00 
   11   -3    5     -0.51      0.00 
  -14   -2    5     -0.37      0.00 
  -13   -2    5     -0.30      0.00 
  -12   -2    5     -0.09      0.00 
  -11   -2    5      0.29      0.00 
  -10   -2    5      0.32      0.00 
   -9   -2    5     -0.42      0.00 
   -8   -2    5     -0.15      0.00 
   -7   -2    5      1.49      0.00 
   -6   -2    5      1.06      0.00 
   -5   -2    5      2.33      0.00 
   -4   -2    5      1.50      0.00 
   -3   -2    5     -6.95      0.00 
   -2   -2    5     -0.65      0.00 
   -1   -2    5     18.34      0.00 
    0   -2    5     -1.74      0.00 
    1   -2    5     -0.60      0.00 
    2   -2    5     -0.27      0.00 
    3   -2    5     -3.15      0.00 
    4   -2    5      0.31      0.00 
    5   -2    5      1.88      0.00 
    6   -2    5     -1.41      0.00 
    7   -2    5      0.01      0.00 
    8   -2    5     -0.43      0.00 
    9   -2    5     -0.31      0.00 
   10   -2    5      0.28      0.00 
   11   -2    5     -0.14      0.00 
   12   -2    5     -0.19      0.00 
  -13   -1    5     -0.08      0.00 
  -12   -1    5      0.18      0.00 
  -11   -1    5      0.34      0.00 
  -10   -1    5      0.11      0.00 
   -9   -1    5     -0.32      0.00 
   -8   -1    5     -0.26      0.00 
   -7   -1    5      1.60      0.00 
   -6   -1    5      0.48      0.00 
   -5   -1    5      2.13      0.00 
   -4   -1    5      3.99      0.00 
   -3   -1    5     -8.14      0.00 
   -2   -1    5     -1.70      0.00 
   -1   -1    5     19.10      0.00 
    0   -1    5     -2.26      0.00 
    1   -1    5      3.08      0.00 
    2   -1    5     -0.69      0.00 
    3   -1    5     -4.34      0.00 
    4   -1    5      0.49      0.00 
    5   -1    5      1.75      0.00 
    6   -1    5     -1.00      0.00 
    7   -1    5      0.25      0.00 
    8   -1    5     -0.41      0.00 
    9   -1    5     -0.23      0.00 
   10   -1    5      0.22      0.00 
   11   -1    5     -0.11      0.00 
   12   -1    5     -0.20      0.00 
  -13    0    5     -0.20      0.00 
  -12    0    5      0.19      0.00 
  -11    0    5      0.41      0.00 
  -10    0    5     -0.32      0.00 
   -9    0    5     -0.20      0.00 
   -8    0    5     -0.43      0.00 
   -7    0    5      1.19      0.00 
   -6    0    5      0.01      0.00 
   -5    0    5      1.78      0.00 
   -4    0    5      4.58      0.00 
   -3    0    5     -7.20      0.00 
   -2    0    5     -1.50      0.00 
   -1    0    5     16.08      0.00 
    0    0    5     -2.11      0.00 
    1    0    5      6.60      0.00 
    2    0    5     -0.63      0.00 
    3    0    5     -4.73      0.00 
    4    0    5      0.77      0.00 
    5    0    5      1.24      0.00 
    6    0    5     -0.51      0.00 
    7    0    5      0.15      0.00 
    8    0    5     -0.11      0.00 
    9    0    5     -0.21      0.00 
   10    0    5      0.35      0.00 
   11    0    5     -0.13      0.00 
   12    0    5     -0.25      0.00 
   13    0    5      0.10      0.00 
  -13    1    5     -0.33      0.00 
  -12    1    5      0.42      0.00 
  -11    1    5      0.46      0.00 
  -10    1    5     -0.09      0.00 
   -9    1    5     -0.43      0.00 
   -8    1    5     -0.39      0.00 
   -7    1    5      0.86      0.00 
   -6    1    5      0.13      0.00 
   -5    1    5      1.69      0.00 
   -4    1    5      3.62      0.00 
   -3    1    5     -4.85      0.00 
   -2    1    5     -0.11      0.00 
   -1    1    5     11.28      0.00 
    0    1    5     -0.72      0.00 
    1    1    5      8.48      0.00 
    2    1    5      0.02      0.00 
    3    1    5     -3.49      0.00 
    4    1    5      0.44      0.00 
    5    1    5      0.98      0.00 
    6    1    5     -0.15      0.00 
    7    1    5     -0.05      0.00 
    8    1    5     -0.02      0.00 
    9    1    5     -0.03      0.00 
   10    1    5      0.41      0.00 
   11    1    5     -0.19      0.00 
   12    1    5     -0.38      0.00 
   13    1    5      0.03      0.00 
  -12    2    5      0.56      0.00 
  -11    2    5      0.14      0.00 
  -10    2    5      0.12      0.00 
   -9    2    5     -0.63      0.00 
   -8    2    5     -0.51      0.00 
   -7    2    5      0.71      0.00 
   -6    2    5      0.33      0.00 
   -5    2    5      1.04      0.00 
   -4    2    5      1.84      0.00 
   -3    2    5     -2.54      0.00 
   -2    2    5      0.88      0.00 
   -1    2    5      6.41      0.00 
    0    2    5      0.79      0.00 
    1    2    5      7.23      0.00 
    2    2    5      0.45      0.00 
    3    2    5     -1.17      0.00 
    4    2    5      0.04      0.00 
    5    2    5      0.32      0.00 
    6    2    5      0.06      0.00 
    7    2    5     -0.23      0.00 
    8    2    5     -0.25      0.00 
    9    2    5      0.28      0.00 
   10    2    5      0.39      0.00 
   11    2    5     -0.13      0.00 
   12    2    5     -0.33      0.00 
   13    2    5     -0.10      0.00 
  -12    3    5      0.51      0.00 
  -11    3    5      0.15      0.00 
  -10    3    5      0.30      0.00 
   -9    3    5     -0.15      0.00 
   -8    3    5     -0.30      0.00 
   -7    3    5      0.51      0.00 
   -6    3    5      0.74      0.00 
   -5    3    5      0.33      0.00 
   -4    3    5      0.41      0.00 
   -3    3    5     -0.31      0.00 
   -2    3    5      1.37      0.00 
   -1    3    5      3.06      0.00 
    0    3    5      2.04      0.00 
    1    3    5      4.66      0.00 
    2    3    5      0.30      0.00 
    3    3    5      1.48      0.00 
    4    3    5      0.41      0.00 
    5    3    5     -0.57      0.00 
    6    3    5      0.40      0.00 
    7    3    5     -0.13      0.00 
    8    3    5     -0.13      0.00 
    9    3    5      0.47      0.00 
   10    3    5      0.13      0.00 
   11    3    5      0.09      0.00 
   12    3    5     -0.17      0.00 
   13    3    5     -0.21      0.00 
   14    3    5     -0.30      0.00 
  -11    4    5      0.25      0.00 
  -10    4    5      0.10      0.00 
   -9    4    5     -0.02      0.00 
   -8    4    5     -0.20      0.00 
   -7    4    5     -0.05      0.00 
   -6    4    5      1.05      0.00 
   -5    4    5     -0.10      0.00 
   -4    4    5     -0.14      0.00 
   -3    4    5      0.27      0.00 
   -2    4    5      1.45      0.00 
   -1    4    5      1.07      0.00 
    0    4    5      2.09      0.00 
    1    4    5      1.84      0.00 
    2    4    5     -0.39      0.00 
    3    4    5      3.15      0.00 
    4    4    5      0.59      0.00 
    5    4    5     -1.20      0.00 
    6    4    5      0.77      0.00 
    7    4    5     -0.35      0.00 
    8    4    5      0.22      0.00 
    9    4    5      0.40      0.00 
   10    4    5     -0.52      0.00 
   11    4    5      0.20      0.00 
   12    4    5      0.14      0.00 
   13    4    5     -0.33      0.00 
   14    4    5     -0.23      0.00 
  -11    5    5      0.39      0.00 
  -10    5    5     -0.09      0.00 
   -9    5    5     -0.07      0.00 
   -8    5    5     -0.14      0.00 
   -7    5    5      0.05      0.00 
   -6    5    5      1.49      0.00 
   -5    5    5      0.14      0.00 
   -4    5    5      0.01      0.00 
   -3    5    5     -0.32      0.00 
   -2    5    5      1.35      0.00 
   -1    5    5      0.90      0.00 
    0    5    5      1.53      0.00 
    1    5    5     -0.19      0.00 
    2    5    5     -0.48      0.00 
    3    5    5      4.23      0.00 
    4    5    5      0.39      0.00 
    5    5    5     -0.71      0.00 
    6    5    5      0.95      0.00 
    7    5    5     -0.68      0.00 
    8    5    5      0.34      0.00 
    9    5    5      0.73      0.00 
   10    5    5     -0.84      0.00 
   11    5    5      0.36      0.00 
   12    5    5      0.30      0.00 
   13    5    5     -0.25      0.00 
   14    5    5      0.15      0.00 
  -10    6    5     -0.23      0.00 
   -9    6    5     -0.33      0.00 
   -8    6    5     -0.58      0.00 
   -7    6    5      0.23      0.00 
   -6    6    5      1.69      0.00 
   -5    6    5      0.01      0.00 
   -4    6    5     -0.24      0.00 
   -3    6    5     -0.70      0.00 
   -2    6    5      0.77      0.00 
   -1    6    5      1.41      0.00 
    0    6    5      0.96      0.00 
    1    6    5     -1.30      0.00 
    2    6    5     -0.45      0.00 
    3    6    5      4.19      0.00 
    4    6    5      0.33      0.00 
    5    6    5     -0.09      0.00 
    6    6    5      0.40      0.00 
    7    6    5     -1.02      0.00 
    8    6    5     -0.02      0.00 
    9    6    5      0.96      0.00 
   10    6    5     -0.60      0.00 
   11    6    5      0.37      0.00 
   12    6    5      0.22      0.00 
   13    6    5     -0.30      0.00 
   14    6    5      0.51      0.00 
   -9    7    5     -0.33      0.00 
   -8    7    5     -0.60      0.00 
   -7    7    5      0.29      0.00 
   -6    7    5      2.23      0.00 
   -5    7    5     -0.37      0.00 
   -4    7    5     -0.30      0.00 
   -3    7    5     -0.40      0.00 
   -2    7    5      0.26      0.00 
   -1    7    5      1.60      0.00 
    0    7    5      1.22      0.00 
    1    7    5     -1.27      0.00 
    2    7    5     -0.29      0.00 
    3    7    5      3.28      0.00 
    4    7    5      0.65      0.00 
    5    7    5      0.33      0.00 
    6    7    5      0.05      0.00 
    7    7    5     -1.03      0.00 
    8    7    5     -0.19      0.00 
    9    7    5      0.75      0.00 
   10    7    5      0.06      0.00 
   11    7    5      0.17      0.00 
   12    7    5      0.24      0.00 
   13    7    5     -0.44      0.00 
   14    7    5      0.52      0.00 
   -8    8    5     -0.18      0.00 
   -7    8    5     -0.16      0.00 
   -6    8    5      2.15      0.00 
   -5    8    5     -0.72      0.00 
   -4    8    5     -0.45      0.00 
   -3    8    5     -0.42      0.00 
   -2    8    5     -0.40      0.00 
   -1    8    5      1.13      0.00 
    0    8    5      1.74      0.00 
    1    8    5     -1.05      0.00 
    2    8    5     -0.03      0.00 
    3    8    5      1.66      0.00 
    4    8    5      0.65      0.00 
    5    8    5      0.20      0.00 
    6    8    5      0.32      0.00 
    7    8    5     -0.85      0.00 
    8    8    5     -0.43      0.00 
    9    8    5      0.40      0.00 
   10    8    5      0.25      0.00 
   11    8    5     -0.12      0.00 
   12    8    5      0.01      0.00 
   13    8    5     -0.40      0.00 
   14    8    5      0.25      0.00 
   -7    9    5     -0.49      0.00 
   -6    9    5      1.49      0.00 
   -5    9    5     -0.14      0.00 
   -4    9    5     -0.40      0.00 
   -3    9    5     -0.44      0.00 
   -2    9    5     -0.23      0.00 
   -1    9    5      0.64      0.00 
    0    9    5      1.75      0.00 
    1    9    5     -0.68      0.00 
    2    9    5      0.22      0.00 
    3    9    5      0.63      0.00 
    4    9    5      0.64      0.00 
    5    9    5      0.28      0.00 
    6    9    5      0.60      0.00 
    7    9    5     -0.61      0.00 
    8    9    5     -0.44      0.00 
    9    9    5      0.07      0.00 
   10    9    5      0.21      0.00 
   11    9    5     -0.27      0.00 
   12    9    5     -0.15      0.00 
   13    9    5     -0.14      0.00 
   14    9    5      0.24      0.00 
   -6   10    5      0.54      0.00 
   -5   10    5      0.43      0.00 
   -4   10    5     -0.50      0.00 
   -3   10    5     -0.78      0.00 
   -2   10    5      0.46      0.00 
   -1   10    5      0.01      0.00 
    0   10    5      0.39      0.00 
    1   10    5     -0.58      0.00 
    2   10    5      0.22      0.00 
    3   10    5      0.24      0.00 
    4   10    5      0.63      0.00 
    5   10    5      0.55      0.00 
    6   10    5      0.43      0.00 
    7   10    5     -0.51      0.00 
    8   10    5     -0.19      0.00 
    9   10    5     -0.17      0.00 
   10   10    5      0.14      0.00 
   11   10    5     -0.19      0.00 
   12   10    5      0.04      0.00 
   13   10    5     -0.06      0.00 
   -5   11    5      0.66      0.00 
   -4   11    5     -0.40      0.00 
   -3   11    5     -0.87      0.00 
   -2   11    5      1.00      0.00 
   -1   11    5      0.06      0.00 
    0   11    5     -0.69      0.00 
    1   11    5     -0.53      0.00 
    2   11    5      0.51      0.00 
    3   11    5      0.16      0.00 
    4   11    5      0.56      0.00 
    5   11    5      0.77      0.00 
    6   11    5      0.62      0.00 
    7   11    5     -0.19      0.00 
    8   11    5     -0.08      0.00 
    9   11    5     -0.22      0.00 
   10   11    5      0.07      0.00 
   11   11    5     -0.13      0.00 
   12   11    5      0.42      0.00 
   13   11    5     -0.14      0.00 
   -4   12    5     -0.38      0.00 
   -3   12    5     -0.86      0.00 
   -2   12    5      0.45      0.00 
   -1   12    5      0.28      0.00 
    0   12    5     -0.73      0.00 
    1   12    5     -0.66      0.00 
    2   12    5      0.33      0.00 
    3   12    5     -0.08      0.00 
    4   12    5      0.27      0.00 
    5   12    5      0.62      0.00 
    6   12    5      0.81      0.00 
    7   12    5      0.36      0.00 
    8   12    5     -0.29      0.00 
    9   12    5     -0.17      0.00 
   10   12    5     -0.04      0.00 
   11   12    5     -0.19      0.00 
   12   12    5      0.65      0.00 
   -2   13    5     -0.03      0.00 
   -1   13    5      0.22      0.00 
    0   13    5      0.11      0.00 
    1   13    5     -0.50      0.00 
    2   13    5      0.05      0.00 
    3   13    5      0.04      0.00 
    4   13    5      0.44      0.00 
    5   13    5      0.51      0.00 
    6   13    5      0.84      0.00 
    7   13    5      0.74      0.00 
    8   13    5     -0.10      0.00 
    9   13    5     -0.30      0.00 
   10   13    5     -0.01      0.00 
   11   13    5     -0.33      0.00 
    0   14    5      0.37      0.00 
    1   14    5     -0.26      0.00 
    2   14    5     -0.24      0.00 
    3   14    5      0.18      0.00 
    4   14    5      0.53      0.00 
    5   14    5      0.33      0.00 
    6   14    5      0.60      0.00 
    7   14    5      0.35      0.00 
    8   14    5     -0.02      0.00 
    9   14    5     -0.65      0.00 
   10   14    5      0.11      0.00 
    3   15    5      0.25      0.00 
    4   15    5      0.52      0.00 
    5   15    5      0.38      0.00 
    6   15    5      0.44      0.00 
    7   15    5      0.03      0.00 
    8   15    5      0.00      0.00 
   -6  -14    6      0.13      0.00 
   -5  -14    6      0.11      0.00 
   -9  -13    6     -0.06      0.00 
   -8  -13    6      0.47      0.00 
   -7  -13    6      0.30      0.00 
   -6  -13    6     -0.02      0.00 
   -5  -13    6      0.19      0.00 
   -4  -13    6      0.03      0.00 
   -3  -13    6     -0.20      0.00 
   -2  -13    6      0.06      0.00 
   -1  -13    6     -0.57      0.00 
  -11  -12    6     -0.34      0.00 
  -10  -12    6      0.24      0.00 
   -9  -12    6     -0.02      0.00 
   -8  -12    6      0.79      0.00 
   -7  -12    6      0.00      0.00 
   -6  -12    6      0.11      0.00 
   -5  -12    6      0.21      0.00 
   -4  -12    6      0.17      0.00 
   -3  -12    6      0.31      0.00 
   -2  -12    6      0.14      0.00 
   -1  -12    6     -0.82      0.00 
    0  -12    6     -0.35      0.00 
    1  -12    6     -0.28      0.00 
    2  -12    6      0.38      0.00 
  -12  -11    6      0.13      0.00 
  -11  -11    6     -0.10      0.00 
  -10  -11    6      0.02      0.00 
   -9  -11    6     -0.09      0.00 
   -8  -11    6      0.82      0.00 
   -7  -11    6     -0.07      0.00 
   -6  -11    6      0.30      0.00 
   -5  -11    6      0.24      0.00 
   -4  -11    6      0.03      0.00 
   -3  -11    6      0.53      0.00 
   -2  -11    6      0.00      0.00 
   -1  -11    6     -0.60      0.00 
    0  -11    6     -0.17      0.00 
    1  -11    6     -0.55      0.00 
    2  -11    6     -0.01      0.00 
    3  -11    6      0.39      0.00 
  -13  -10    6      0.18      0.00 
  -12  -10    6      0.17      0.00 
  -11  -10    6      0.11      0.00 
  -10  -10    6     -0.36      0.00 
   -9  -10    6      0.12      0.00 
   -8  -10    6      0.74      0.00 
   -7  -10    6      0.22      0.00 
   -6  -10    6      0.44      0.00 
   -5  -10    6      0.33      0.00 
   -4  -10    6      0.03      0.00 
   -3  -10    6      0.95      0.00 
   -2  -10    6      0.24      0.00 
   -1  -10    6     -0.18      0.00 
    0  -10    6     -0.05      0.00 
    1  -10    6     -0.60      0.00 
    2  -10    6     -0.07      0.00 
    3  -10    6      0.38      0.00 
    4  -10    6      0.33      0.00 
  -13   -9    6      0.09      0.00 
  -12   -9    6     -0.06      0.00 
  -11   -9    6      0.10      0.00 
  -10   -9    6     -0.37      0.00 
   -9   -9    6      0.11      0.00 
   -8   -9    6      0.48      0.00 
   -7   -9    6      0.51      0.00 
   -6   -9    6      0.01      0.00 
   -5   -9    6      0.16      0.00 
   -4   -9    6     -0.08      0.00 
   -3   -9    6      1.68      0.00 
   -2   -9    6      0.65      0.00 
   -1   -9    6      0.00      0.00 
    0   -9    6     -0.36      0.00 
    1   -9    6     -0.53      0.00 
    2   -9    6     -0.44      0.00 
    3   -9    6      0.28      0.00 
    4   -9    6      0.44      0.00 
    5   -9    6      0.36      0.00 
    6   -9    6     -0.25      0.00 
  -13   -8    6     -0.14      0.00 
  -12   -8    6     -0.11      0.00 
  -11   -8    6      0.17      0.00 
  -10   -8    6      0.03      0.00 
   -9   -8    6     -0.01      0.00 
   -8   -8    6      0.40      0.00 
   -7   -8    6      0.87      0.00 
   -6   -8    6     -0.66      0.00 
   -5   -8    6     -0.10      0.00 
   -4   -8    6     -0.22      0.00 
   -3   -8    6      2.07      0.00 
   -2   -8    6      1.08      0.00 
   -1   -8    6      0.85      0.00 
    0   -8    6     -0.95      0.00 
    1   -8    6     -0.51      0.00 
    2   -8    6     -0.81      0.00 
    3   -8    6      0.37      0.00 
    4   -8    6      0.75      0.00 
    5   -8    6      0.71      0.00 
    6   -8    6     -0.39      0.00 
    7   -8    6      0.07      0.00 
  -14   -7    6     -0.13      0.00 
  -13   -7    6     -0.29      0.00 
  -12   -7    6      0.10      0.00 
  -11   -7    6      0.13      0.00 
  -10   -7    6     -0.01      0.00 
   -9   -7    6      0.12      0.00 
   -8   -7    6      0.02      0.00 
   -7   -7    6      1.06      0.00 
   -6   -7    6     -0.92      0.00 
   -5   -7    6     -0.49      0.00 
   -4   -7    6     -0.38      0.00 
   -3   -7    6      1.69      0.00 
   -2   -7    6      1.26      0.00 
   -1   -7    6      2.20      0.00 
    0   -7    6     -1.40      0.00 
    1   -7    6     -0.92      0.00 
    2   -7    6     -0.55      0.00 
    3   -7    6      0.13      0.00 
    4   -7    6      0.61      0.00 
    5   -7    6      0.57      0.00 
    6   -7    6     -0.26      0.00 
    7   -7    6     -0.14      0.00 
    8   -7    6      0.09      0.00 
  -14   -6    6     -0.43      0.00 
  -13   -6    6     -0.12      0.00 
  -12   -6    6      0.39      0.00 
  -11   -6    6     -0.03      0.00 
  -10   -6    6     -0.10      0.00 
   -9   -6    6      0.36      0.00 
   -8   -6    6     -0.27      0.00 
   -7   -6    6      1.16      0.00 
   -6   -6    6      0.00      0.00 
   -5   -6    6     -0.64      0.00 
   -4   -6    6     -0.61      0.00 
   -3   -6    6      1.02      0.00 
   -2   -6    6      1.44      0.00 
   -1   -6    6      3.39      0.00 
    0   -6    6     -1.51      0.00 
    1   -6    6     -1.13      0.00 
    2   -6    6     -0.10      0.00 
    3   -6    6     -0.40      0.00 
    4   -6    6      0.38      0.00 
    5   -6    6      0.34      0.00 
    6   -6    6     -0.43      0.00 
    7   -6    6     -0.14      0.00 
    8   -6    6     -0.15      0.00 
    9   -6    6      0.06      0.00 
  -14   -5    6     -0.58      0.00 
  -13   -5    6     -0.26      0.00 
  -12   -5    6      0.43      0.00 
  -11   -5    6     -0.38      0.00 
  -10   -5    6     -0.07      0.00 
   -9   -5    6      0.18      0.00 
   -8   -5    6     -0.31      0.00 
   -7   -5    6      1.09      0.00 
   -6   -5    6      1.06      0.00 
   -5   -5    6     -0.41      0.00 
   -4   -5    6     -1.12      0.00 
   -3   -5    6     -0.11      0.00 
   -2   -5    6      2.10      0.00 
   -1   -5    6      4.78      0.00 
    0   -5    6     -1.74      0.00 
    1   -5    6     -1.19      0.00 
    2   -5    6     -0.11      0.00 
    3   -5    6     -0.86      0.00 
    4   -5    6      0.60      0.00 
    5   -5    6      0.44      0.00 
    6   -5    6     -1.26      0.00 
    7   -5    6     -0.10      0.00 
    8   -5    6     -0.20      0.00 
    9   -5    6      0.06      0.00 
   10   -5    6      0.52      0.00 
  -14   -4    6     -0.55      0.00 
  -13   -4    6     -0.50      0.00 
  -12   -4    6      0.25      0.00 
  -11   -4    6     -0.22      0.00 
  -10   -4    6     -0.04      0.00 
   -9   -4    6      0.31      0.00 
   -8   -4    6     -0.13      0.00 
   -7   -4    6      1.28      0.00 
   -6   -4    6      1.54      0.00 
   -5   -4    6      0.75      0.00 
   -4   -4    6     -1.55      0.00 
   -3   -4    6     -1.63      0.00 
   -2   -4    6      2.83      0.00 
   -1   -4    6      7.29      0.00 
    0   -4    6     -2.21      0.00 
    1   -4    6     -1.04      0.00 
    2   -4    6     -0.49      0.00 
    3   -4    6     -1.07      0.00 
    4   -4    6      0.86      0.00 
    5   -4    6      0.77      0.00 
    6   -4    6     -1.92      0.00 
    7   -4    6     -0.15      0.00 
    8   -4    6     -0.11      0.00 
    9   -4    6     -0.10      0.00 
   10   -4    6      0.46      0.00 
  -14   -3    6     -0.52      0.00 
  -13   -3    6     -0.63      0.00 
  -12   -3    6     -0.08      0.00 
  -11   -3    6      0.03      0.00 
  -10   -3    6      0.04      0.00 
   -9   -3    6      0.19      0.00 
   -8   -3    6      0.02      0.00 
   -7   -3    6      1.11      0.00 
   -6   -3    6      1.38      0.00 
   -5   -3    6      1.88      0.00 
   -4   -3    6     -1.40      0.00 
   -3   -3    6     -3.99      0.00 
   -2   -3    6      2.96      0.00 
   -1   -3    6      9.79      0.00 
    0   -3    6     -2.62      0.00 
    1   -3    6      0.03      0.00 
    2   -3    6     -1.30      0.00 
    3   -3    6     -1.66      0.00 
    4   -3    6      0.87      0.00 
    5   -3    6      0.90      0.00 
    6   -3    6     -1.70      0.00 
    7   -3    6     -0.17      0.00 
    8   -3    6     -0.17      0.00 
    9   -3    6     -0.09      0.00 
   10   -3    6      0.28      0.00 
   11   -3    6     -0.28      0.00 
  -13   -2    6     -0.31      0.00 
  -12   -2    6     -0.12      0.00 
  -11   -2    6      0.25      0.00 
  -10   -2    6      0.11      0.00 
   -9   -2    6     -0.07      0.00 
   -8   -2    6      0.20      0.00 
   -7   -2    6      1.04      0.00 
   -6   -2    6      1.10      0.00 
   -5   -2    6      2.65      0.00 
   -4   -2    6      0.34      0.00 
   -3   -2    6     -6.33      0.00 
   -2   -2    6      3.06      0.00 
   -1   -2    6     10.95      0.00 
    0   -2    6     -2.76      0.00 
    1   -2    6      2.62      0.00 
    2   -2    6     -2.45      0.00 
    3   -2    6     -2.37      0.00 
    4   -2    6      0.92      0.00 
    5   -2    6      0.91      0.00 
    6   -2    6     -1.00      0.00 
    7   -2    6     -0.12      0.00 
    8   -2    6     -0.24      0.00 
    9   -2    6     -0.01      0.00 
   10   -2    6      0.25      0.00 
   11   -2    6     -0.23      0.00 
   12   -2    6      0.04      0.00 
  -13   -1    6     -0.05      0.00 
  -12   -1    6      0.14      0.00 
  -11   -1    6      0.21      0.00 
  -10   -1    6     -0.19      0.00 
   -9   -1    6     -0.16      0.00 
   -8   -1    6      0.00      0.00 
   -7   -1    6      1.00      0.00 
   -6   -1    6      0.52      0.00 
   -5   -1    6      2.67      0.00 
   -4   -1    6      2.32      0.00 
   -3   -1    6     -7.40      0.00 
   -2   -1    6      2.93      0.00 
   -1   -1    6      9.72      0.00 
    0   -1    6     -2.50      0.00 
    1   -1    6      5.50      0.00 
    2   -1    6     -3.33      0.00 
    3   -1    6     -2.88      0.00 
    4   -1    6      1.01      0.00 
    5   -1    6      0.53      0.00 
    6   -1    6     -0.46      0.00 
    7   -1    6      0.05      0.00 
    8   -1    6     -0.24      0.00 
    9   -1    6      0.12      0.00 
   10   -1    6      0.36      0.00 
   11   -1    6     -0.21      0.00 
   12   -1    6      0.09      0.00 
  -13    0    6     -0.17      0.00 
  -12    0    6      0.58      0.00 
  -11    0    6      0.24      0.00 
  -10    0    6     -0.21      0.00 
   -9    0    6     -0.27      0.00 
   -8    0    6     -0.12      0.00 
   -7    0    6      0.80      0.00 
   -6    0    6      0.42      0.00 
   -5    0    6      2.18      0.00 
   -4    0    6      3.23      0.00 
   -3    0    6     -6.07      0.00 
   -2    0    6      3.21      0.00 
   -1    0    6      6.68      0.00 
    0    0    6     -0.63      0.00 
    1    0    6      7.23      0.00 
    2    0    6     -2.65      0.00 
    3    0    6     -2.95      0.00 
    4    0    6      1.08      0.00 
    5    0    6      0.12      0.00 
    6    0    6      0.09      0.00 
    7    0    6      0.22      0.00 
    8    0    6     -0.02      0.00 
    9    0    6      0.05      0.00 
   10    0    6      0.44      0.00 
   11    0    6     -0.30      0.00 
   12    0    6      0.02      0.00 
   13    0    6      0.18      0.00 
  -13    1    6     -0.25      0.00 
  -12    1    6      0.59      0.00 
  -11    1    6      0.25      0.00 
  -10    1    6     -0.06      0.00 
   -9    1    6     -0.65      0.00 
   -8    1    6     -0.27      0.00 
   -7    1    6      0.66      0.00 
   -6    1    6      0.62      0.00 
   -5    1    6      1.22      0.00 
   -4    1    6      2.39      0.00 
   -3    1    6     -3.40      0.00 
   -2    1    6      3.11      0.00 
   -1    1    6      3.26      0.00 
    0    1    6      1.30      0.00 
    1    1    6      7.10      0.00 
    2    1    6     -1.31      0.00 
    3    1    6     -2.15      0.00 
    4    1    6      0.46      0.00 
    5    1    6     -0.10      0.00 
    6    1    6      0.31      0.00 
    7    1    6     -0.03      0.00 
    8    1    6      0.12      0.00 
    9    1    6      0.02      0.00 
   10    1    6      0.39      0.00 
   11    1    6     -0.35      0.00 
   12    1    6      0.00      0.00 
   13    1    6      0.02      0.00 
  -12    2    6      0.59      0.00 
  -11    2    6      0.12      0.00 
  -10    2    6      0.37      0.00 
   -9    2    6     -0.65      0.00 
   -8    2    6     -0.26      0.00 
   -7    2    6      0.75      0.00 
   -6    2    6      0.84      0.00 
   -5    2    6      0.22      0.00 
   -4    2    6      1.06      0.00 
   -3    2    6     -0.66      0.00 
   -2    2    6      2.78      0.00 
   -1    2    6      1.15      0.00 
    0    2    6      2.65      0.00 
    1    2    6      5.54      0.00 
    2    2    6     -0.08      0.00 
    3    2    6      0.16      0.00 
    4    2    6     -0.23      0.00 
    5    2    6     -0.21      0.00 
    6    2    6      0.23      0.00 
    7    2    6     -0.04      0.00 
    8    2    6      0.06      0.00 
    9    2    6      0.50      0.00 
   10    2    6      0.27      0.00 
   11    2    6     -0.21      0.00 
   12    2    6      0.06      0.00 
   13    2    6     -0.27      0.00 
  -12    3    6      0.42      0.00 
  -11    3    6      0.10      0.00 
  -10    3    6      0.33      0.00 
   -9    3    6     -0.33      0.00 
   -8    3    6     -0.47      0.00 
   -7    3    6      0.54      0.00 
   -6    3    6      0.89      0.00 
   -5    3    6     -0.44      0.00 
   -4    3    6      0.22      0.00 
   -3    3    6      0.65      0.00 
   -2    3    6      2.51      0.00 
   -1    3    6      0.02      0.00 
    0    3    6      2.83      0.00 
    1    3    6      2.65      0.00 
    2    3    6      0.37      0.00 
    3    3    6      2.31      0.00 
    4    3    6     -0.42      0.00 
    5    3    6     -0.83      0.00 
    6    3    6      0.23      0.00 
    7    3    6     -0.16      0.00 
    8    3    6      0.05      0.00 
    9    3    6      0.61      0.00 
   10    3    6     -0.06      0.00 
   11    3    6     -0.05      0.00 
   12    3    6      0.05      0.00 
   13    3    6     -0.49      0.00 
  -11    4    6      0.40      0.00 
  -10    4    6     -0.05      0.00 
   -9    4    6     -0.12      0.00 
   -8    4    6     -0.37      0.00 
   -7    4    6      0.41      0.00 
   -6    4    6      1.17      0.00 
   -5    4    6     -0.40      0.00 
   -4    4    6      0.10      0.00 
   -3    4    6      0.40      0.00 
   -2    4    6      2.34      0.00 
   -1    4    6      0.17      0.00 
    0    4    6      1.85      0.00 
    1    4    6      0.27      0.00 
    2    4    6      0.45      0.00 
    3    4    6      3.59      0.00 
    4    4    6     -0.43      0.00 
    5    4    6     -0.74      0.00 
    6    4    6      0.49      0.00 
    7    4    6     -0.54      0.00 
    8    4    6      0.45      0.00 
    9    4    6      0.44      0.00 
   10    4    6     -0.42      0.00 
   11    4    6      0.31      0.00 
   12    4    6      0.09      0.00 
   13    4    6     -0.34      0.00 
   14    4    6     -0.16      0.00 
  -10    5    6     -0.30      0.00 
   -9    5    6     -0.35      0.00 
   -8    5    6     -0.28      0.00 
   -7    5    6      0.36      0.00 
   -6    5    6      1.42      0.00 
   -5    5    6     -0.47      0.00 
   -4    5    6      0.28      0.00 
   -3    5    6     -0.62      0.00 
   -2    5    6      2.06      0.00 
   -1    5    6      0.86      0.00 
    0    5    6      0.93      0.00 
    1    5    6     -1.35      0.00 
    2    5    6      0.62      0.00 
    3    5    6      3.57      0.00 
    4    5    6     -0.37      0.00 
    5    5    6     -0.19      0.00 
    6    5    6      0.45      0.00 
    7    5    6     -1.10      0.00 
    8    5    6      0.65      0.00 
    9    5    6      0.42      0.00 
   10    5    6     -0.66      0.00 
   11    5    6      0.53      0.00 
   12    5    6      0.10      0.00 
   13    5    6     -0.17      0.00 
   14    5    6      0.31      0.00 
  -10    6    6     -0.35      0.00 
   -9    6    6     -0.47      0.00 
   -8    6    6     -0.48      0.00 
   -7    6    6      0.61      0.00 
   -6    6    6      1.78      0.00 
   -5    6    6     -0.51      0.00 
   -4    6    6      0.22      0.00 
   -3    6    6     -0.61      0.00 
   -2    6    6      1.32      0.00 
   -1    6    6      1.41      0.00 
    0    6    6      0.65      0.00 
    1    6    6     -1.90      0.00 
    2    6    6      0.70      0.00 
    3    6    6      3.14      0.00 
    4    6    6      0.20      0.00 
    5    6    6      0.20      0.00 
    6    6    6      0.04      0.00 
    7    6    6     -1.24      0.00 
    8    6    6      0.51      0.00 
    9    6    6      0.47      0.00 
   10    6    6     -0.38      0.00 
   11    6    6      0.47      0.00 
   12    6    6      0.13      0.00 
   13    6    6     -0.15      0.00 
   14    6    6      0.73      0.00 
   -9    7    6     -0.44      0.00 
   -8    7    6     -0.54      0.00 
   -7    7    6      0.66      0.00 
   -6    7    6      1.97      0.00 
   -5    7    6     -0.69      0.00 
   -4    7    6     -0.27      0.00 
   -3    7    6     -0.08      0.00 
   -2    7    6      0.27      0.00 
   -1    7    6      1.47      0.00 
    0    7    6      0.66      0.00 
    1    7    6     -1.50      0.00 
    2    7    6      0.61      0.00 
    3    7    6      2.34      0.00 
    4    7    6      0.58      0.00 
    5    7    6      0.24      0.00 
    6    7    6     -0.12      0.00 
    7    7    6     -1.09      0.00 
    8    7    6      0.16      0.00 
    9    7    6      0.53      0.00 
   10    7    6     -0.07      0.00 
   11    7    6      0.22      0.00 
   12    7    6      0.08      0.00 
   13    7    6     -0.23      0.00 
   14    7    6      0.71      0.00 
   -8    8    6     -0.13      0.00 
   -7    8    6      0.12      0.00 
   -6    8    6      1.79      0.00 
   -5    8    6     -0.68      0.00 
   -4    8    6     -0.40      0.00 
   -3    8    6     -0.03      0.00 
   -2    8    6     -0.03      0.00 
   -1    8    6      1.20      0.00 
    0    8    6      1.13      0.00 
    1    8    6     -0.99      0.00 
    2    8    6      0.65      0.00 
    3    8    6      1.26      0.00 
    4    8    6      0.57      0.00 
    5    8    6      0.34      0.00 
    6    8    6      0.34      0.00 
    7    8    6     -1.00      0.00 
    8    8    6     -0.16      0.00 
    9    8    6      0.35      0.00 
   10    8    6      0.02      0.00 
   11    8    6     -0.17      0.00 
   12    8    6     -0.02      0.00 
   13    8    6     -0.12      0.00 
   14    8    6      0.44      0.00 
   -7    9    6     -0.32      0.00 
   -6    9    6      1.10      0.00 
   -5    9    6     -0.08      0.00 
   -4    9    6     -0.60      0.00 
   -3    9    6     -0.27      0.00 
   -2    9    6      0.11      0.00 
   -1    9    6      0.71      0.00 
    0    9    6      1.06      0.00 
    1    9    6     -0.78      0.00 
    2    9    6      0.46      0.00 
    3    9    6      0.46      0.00 
    4    9    6      0.59      0.00 
    5    9    6      0.44      0.00 
    6    9    6      0.47      0.00 
    7    9    6     -0.77      0.00 
    8    9    6     -0.36      0.00 
    9    9    6      0.15      0.00 
   10    9    6      0.00      0.00 
   11    9    6     -0.19      0.00 
   12    9    6     -0.15      0.00 
   13    9    6      0.06      0.00 
   14    9    6      0.25      0.00 
   -6   10    6      0.26      0.00 
   -5   10    6      0.43      0.00 
   -4   10    6     -0.73      0.00 
   -3   10    6     -0.46      0.00 
   -2   10    6      0.66      0.00 
   -1   10    6      0.08      0.00 
    0   10    6      0.32      0.00 
    1   10    6     -0.51      0.00 
    2   10    6      0.39      0.00 
    3   10    6      0.20      0.00 
    4   10    6      0.64      0.00 
    5   10    6      0.59      0.00 
    6   10    6      0.22      0.00 
    7   10    6     -0.39      0.00 
    8   10    6     -0.27      0.00 
    9   10    6     -0.10      0.00 
   10   10    6      0.03      0.00 
   11   10    6     -0.01      0.00 
   12   10    6     -0.03      0.00 
   13   10    6     -0.06      0.00 
   -5   11    6      0.51      0.00 
   -4   11    6     -0.51      0.00 
   -3   11    6     -0.62      0.00 
   -2   11    6      0.81      0.00 
   -1   11    6     -0.26      0.00 
    0   11    6     -0.48      0.00 
    1   11    6     -0.29      0.00 
    2   11    6      0.43      0.00 
    3   11    6     -0.06      0.00 
    4   11    6      0.49      0.00 
    5   11    6      0.65      0.00 
    6   11    6      0.30      0.00 
    7   11    6     -0.09      0.00 
    8   11    6     -0.19      0.00 
    9   11    6     -0.27      0.00 
   10   11    6      0.11      0.00 
   11   11    6      0.06      0.00 
   12   11    6      0.49      0.00 
   13   11    6     -0.20      0.00 
   -4   12    6     -0.51      0.00 
   -3   12    6     -0.59      0.00 
   -2   12    6      0.16      0.00 
   -1   12    6      0.00      0.00 
    0   12    6     -0.59      0.00 
    1   12    6     -0.16      0.00 
    2   12    6      0.24      0.00 
    3   12    6     -0.13      0.00 
    4   12    6      0.41      0.00 
    5   12    6      0.69      0.00 
    6   12    6      0.65      0.00 
    7   12    6      0.40      0.00 
    8   12    6     -0.17      0.00 
    9   12    6     -0.22      0.00 
   10   12    6      0.08      0.00 
   11   12    6     -0.06      0.00 
   12   12    6      0.70      0.00 
   -2   13    6     -0.18      0.00 
   -1   13    6      0.08      0.00 
    0   13    6     -0.14      0.00 
    1   13    6     -0.24      0.00 
    2   13    6      0.05      0.00 
    3   13    6      0.02      0.00 
    4   13    6      0.44      0.00 
    5   13    6      0.61      0.00 
    6   13    6      0.60      0.00 
    7   13    6      0.59      0.00 
    8   13    6     -0.17      0.00 
    9   13    6     -0.31      0.00 
   10   13    6      0.02      0.00 
   11   13    6     -0.33      0.00 
    0   14    6      0.14      0.00 
    1   14    6     -0.27      0.00 
    2   14    6      0.06      0.00 
    3   14    6      0.18      0.00 
    4   14    6      0.48      0.00 
    5   14    6      0.54      0.00 
    6   14    6      0.46      0.00 
    7   14    6      0.26      0.00 
    8   14    6     -0.03      0.00 
    9   14    6     -0.42      0.00 
   10   14    6      0.27      0.00 
    3   15    6      0.19      0.00 
    4   15    6      0.51      0.00 
    5   15    6      0.44      0.00 
    6   15    6      0.34      0.00 
    7   15    6     -0.01      0.00 
    8   15    6     -0.08      0.00 
   -9  -13    7      0.19      0.00 
   -8  -13    7      0.73      0.00 
   -7  -13    7      0.08      0.00 
   -6  -13    7      0.13      0.00 
   -5  -13    7      0.28      0.00 
   -4  -13    7     -0.03      0.00 
   -3  -13    7      0.14      0.00 
   -2  -13    7      0.00      0.00 
   -1  -13    7     -0.65      0.00 
  -11  -12    7     -0.30      0.00 
  -10  -12    7      0.02      0.00 
   -9  -12    7      0.20      0.00 
   -8  -12    7      1.03      0.00 
   -7  -12    7     -0.32      0.00 
   -6  -12    7      0.39      0.00 
   -5  -12    7      0.13      0.00 
   -4  -12    7      0.16      0.00 
   -3  -12    7      0.49      0.00 
   -2  -12    7     -0.13      0.00 
   -1  -12    7     -0.92      0.00 
    0  -12    7     -0.28      0.00 
    1  -12    7     -0.09      0.00 
  -12  -11    7      0.18      0.00 
  -11  -11    7     -0.34      0.00 
  -10  -11    7     -0.07      0.00 
   -9  -11    7      0.33      0.00 
   -8  -11    7      0.99      0.00 
   -7  -11    7     -0.27      0.00 
   -6  -11    7      0.43      0.00 
   -5  -11    7      0.12      0.00 
   -4  -11    7      0.05      0.00 
   -3  -11    7      0.62      0.00 
   -2  -11    7     -0.13      0.00 
   -1  -11    7     -0.54      0.00 
    0  -11    7     -0.30      0.00 
    1  -11    7     -0.39      0.00 
    2  -11    7      0.10      0.00 
    3  -11    7      0.40      0.00 
  -12  -10    7      0.25      0.00 
  -11  -10    7     -0.41      0.00 
  -10  -10    7     -0.26      0.00 
   -9  -10    7      0.50      0.00 
   -8  -10    7      0.63      0.00 
   -7  -10    7      0.09      0.00 
   -6  -10    7      0.22      0.00 
   -5  -10    7      0.23      0.00 
   -4  -10    7     -0.04      0.00 
   -3  -10    7      0.96      0.00 
   -2  -10    7     -0.03      0.00 
   -1  -10    7     -0.06      0.00 
    0  -10    7     -0.39      0.00 
    1  -10    7     -0.38      0.00 
    2  -10    7     -0.10      0.00 
    3  -10    7      0.38      0.00 
    4  -10    7      0.05      0.00 
  -13   -9    7      0.01      0.00 
  -12   -9    7      0.02      0.00 
  -11   -9    7     -0.27      0.00 
  -10   -9    7     -0.11      0.00 
   -9   -9    7      0.27      0.00 
   -8   -9    7      0.53      0.00 
   -7   -9    7      0.46      0.00 
   -6   -9    7     -0.33      0.00 
   -5   -9    7      0.10      0.00 
   -4   -9    7     -0.05      0.00 
   -3   -9    7      1.53      0.00 
   -2   -9    7      0.22      0.00 
   -1   -9    7      0.04      0.00 
    0   -9    7     -0.51      0.00 
    1   -9    7     -0.28      0.00 
    2   -9    7     -0.52      0.00 
    3   -9    7      0.46      0.00 
    4   -9    7      0.38      0.00 
    5   -9    7      0.13      0.00 
    6   -9    7     -0.22      0.00 
  -13   -8    7     -0.27      0.00 
  -12   -8    7     -0.03      0.00 
  -11   -8    7     -0.09      0.00 
  -10   -8    7      0.16      0.00 
   -9   -8    7     -0.05      0.00 
   -8   -8    7      0.65      0.00 
   -7   -8    7      0.75      0.00 
   -6   -8    7     -1.22      0.00 
   -5   -8    7     -0.14      0.00 
   -4   -8    7      0.11      0.00 
   -3   -8    7      1.74      0.00 
   -2   -8    7      0.89      0.00 
   -1   -8    7      0.68      0.00 
    0   -8    7     -1.06      0.00 
    1   -8    7     -0.30      0.00 
    2   -8    7     -0.87      0.00 
    3   -8    7      0.64      0.00 
    4   -8    7      0.74      0.00 
    5   -8    7      0.39      0.00 
    6   -8    7     -0.41      0.00 
    7   -8    7      0.10      0.00 
  -13   -7    7     -0.18      0.00 
  -12   -7    7      0.06      0.00 
  -11   -7    7     -0.16      0.00 
  -10   -7    7      0.12      0.00 
   -9   -7    7      0.10      0.00 
   -8   -7    7      0.39      0.00 
   -7   -7    7      0.96      0.00 
   -6   -7    7     -1.49      0.00 
   -5   -7    7     -0.38      0.00 
   -4   -7    7      0.22      0.00 
   -3   -7    7      1.19      0.00 
   -2   -7    7      1.33      0.00 
   -1   -7    7      1.79      0.00 
    0   -7    7     -1.85      0.00 
    1   -7    7     -0.49      0.00 
    2   -7    7     -0.89      0.00 
    3   -7    7      0.43      0.00 
    4   -7    7      0.54      0.00 
    5   -7    7      0.61      0.00 
    6   -7    7     -0.44      0.00 
    7   -7    7     -0.08      0.00 
    8   -7    7     -0.16      0.00 
  -14   -6    7     -0.23      0.00 
  -13   -6    7      0.10      0.00 
  -12   -6    7      0.18      0.00 
  -11   -6    7     -0.37      0.00 
  -10   -6    7      0.03      0.00 
   -9   -6    7      0.18      0.00 
   -8   -6    7     -0.06      0.00 
   -7   -6    7      1.16      0.00 
   -6   -6    7     -0.64      0.00 
   -5   -6    7     -0.51      0.00 
   -4   -6    7     -0.09      0.00 
   -3   -6    7      0.27      0.00 
   -2   -6    7      1.61      0.00 
   -1   -6    7      2.50      0.00 
    0   -6    7     -1.93      0.00 
    1   -6    7     -0.49      0.00 
    2   -6    7     -0.75      0.00 
    3   -6    7     -0.25      0.00 
    4   -6    7      0.50      0.00 
    5   -6    7      0.64      0.00 
    6   -6    7     -0.63      0.00 
    7   -6    7      0.01      0.00 
    8   -6    7     -0.40      0.00 
    9   -6    7      0.32      0.00 
  -14   -5    7     -0.55      0.00 
  -13   -5    7      0.16      0.00 
  -12   -5    7      0.22      0.00 
  -11   -5    7     -0.46      0.00 
  -10   -5    7      0.05      0.00 
   -9   -5    7     -0.17      0.00 
   -8   -5    7     -0.03      0.00 
   -7   -5    7      1.22      0.00 
   -6   -5    7      0.60      0.00 
   -5   -5    7     -0.29      0.00 
   -4   -5    7     -0.74      0.00 
   -3   -5    7     -0.71      0.00 
   -2   -5    7      2.12      0.00 
   -1   -5    7      3.18      0.00 
    0   -5    7     -1.87      0.00 
    1   -5    7     -0.07      0.00 
    2   -5    7     -1.07      0.00 
    3   -5    7     -0.72      0.00 
    4   -5    7      0.64      0.00 
    5   -5    7      0.61      0.00 
    6   -5    7     -1.40      0.00 
    7   -5    7      0.11      0.00 
    8   -5    7     -0.30      0.00 
    9   -5    7      0.14      0.00 
  -14   -4    7     -0.79      0.00 
  -13   -4    7     -0.15      0.00 
  -12   -4    7      0.19      0.00 
  -11   -4    7     -0.37      0.00 
  -10   -4    7      0.13      0.00 
   -9   -4    7     -0.19      0.00 
   -8   -4    7      0.20      0.00 
   -7   -4    7      1.06      0.00 
   -6   -4    7      1.31      0.00 
   -5   -4    7      0.35      0.00 
   -4   -4    7     -1.48      0.00 
   -3   -4    7     -2.01      0.00 
   -2   -4    7      2.84      0.00 
   -1   -4    7      4.33      0.00 
    0   -4    7     -1.98      0.00 
    1   -4    7      0.46      0.00 
    2   -4    7     -1.65      0.00 
    3   -4    7     -0.91      0.00 
    4   -4    7      0.73      0.00 
    5   -4    7      0.55      0.00 
    6   -4    7     -1.77      0.00 
    7   -4    7      0.02      0.00 
    8   -4    7      0.07      0.00 
    9   -4    7     -0.02      0.00 
   10   -4    7      0.24      0.00 
  -14   -3    7     -0.78      0.00 
  -13   -3    7     -0.51      0.00 
  -12   -3    7     -0.09      0.00 
  -11   -3    7     -0.03      0.00 
  -10   -3    7      0.03      0.00 
   -9   -3    7      0.17      0.00 
   -8   -3    7      0.14      0.00 
   -7   -3    7      0.84      0.00 
   -6   -3    7      1.39      0.00 
   -5   -3    7      1.35      0.00 
   -4   -3    7     -1.66      0.00 
   -3   -3    7     -3.49      0.00 
   -2   -3    7      3.68      0.00 
   -1   -3    7      5.13      0.00 
    0   -3    7     -1.65      0.00 
    1   -3    7      1.35      0.00 
    2   -3    7     -2.41      0.00 
    3   -3    7     -1.20      0.00 
    4   -3    7      0.91      0.00 
    5   -3    7      0.36      0.00 
    6   -3    7     -1.20      0.00 
    7   -3    7     -0.31      0.00 
    8   -3    7      0.31      0.00 
    9   -3    7     -0.17      0.00 
   10   -3    7      0.22      0.00 
   11   -3    7     -0.07      0.00 
  -13   -2    7     -0.35      0.00 
  -12   -2    7     -0.11      0.00 
  -11   -2    7      0.13      0.00 
  -10   -2    7     -0.03      0.00 
   -9   -2    7      0.20      0.00 
   -8   -2    7      0.23      0.00 
   -7   -2    7      0.71      0.00 
   -6   -2    7      1.19      0.00 
   -5   -2    7      2.26      0.00 
   -4   -2    7     -0.75      0.00 
   -3   -2    7     -4.83      0.00 
   -2   -2    7      4.25      0.00 
   -1   -2    7      4.48      0.00 
    0   -2    7     -0.93      0.00 
    1   -2    7      2.96      0.00 
    2   -2    7     -3.47      0.00 
    3   -2    7     -1.41      0.00 
    4   -2    7      1.03      0.00 
    5   -2    7      0.00      0.00 
    6   -2    7     -0.43      0.00 
    7   -2    7     -0.52      0.00 
    8   -2    7      0.32      0.00 
    9   -2    7      0.05      0.00 
   10   -2    7      0.21      0.00 
   11   -2    7      0.04      0.00 
  -13   -1    7     -0.10      0.00 
  -12   -1    7      0.33      0.00 
  -11   -1    7     -0.05      0.00 
  -10   -1    7     -0.16      0.00 
   -9   -1    7      0.02      0.00 
   -8   -1    7      0.20      0.00 
   -7   -1    7      0.55      0.00 
   -6   -1    7      0.83      0.00 
   -5   -1    7      2.48      0.00 
   -4   -1    7      0.81      0.00 
   -3   -1    7     -5.09      0.00 
   -2   -1    7      4.36      0.00 
   -1   -1    7      2.56      0.00 
    0   -1    7      0.49      0.00 
    1   -1    7      4.38      0.00 
    2   -1    7     -3.88      0.00 
    3   -1    7     -1.31      0.00 
    4   -1    7      0.91      0.00 
    5   -1    7     -0.32      0.00 
    6   -1    7      0.18      0.00 
    7   -1    7     -0.26      0.00 
    8   -1    7      0.25      0.00 
    9   -1    7      0.20      0.00 
   10   -1    7      0.34      0.00 
   11   -1    7     -0.16      0.00 
   12   -1    7      0.33      0.00 
  -13    0    7     -0.06      0.00 
  -12    0    7      0.78      0.00 
  -11    0    7     -0.07      0.00 
  -10    0    7     -0.18      0.00 
   -9    0    7     -0.21      0.00 
   -8    0    7      0.03      0.00 
   -7    0    7      0.60      0.00 
   -6    0    7      0.79      0.00 
   -5    0    7      1.88      0.00 
   -4    0    7      1.75      0.00 
   -3    0    7     -3.49      0.00 
   -2    0    7      3.84      0.00 
   -1    0    7      0.22      0.00 
    0    0    7      2.46      0.00 
    1    0    7      4.60      0.00 
    2    0    7     -2.97      0.00 
    3    0    7     -1.26      0.00 
    4    0    7      0.58      0.00 
    5    0    7     -0.47      0.00 
    6    0    7      0.54      0.00 
    7    0    7      0.05      0.00 
    8    0    7      0.08      0.00 
    9    0    7      0.05      0.00 
   10    0    7      0.41      0.00 
   11    0    7     -0.33      0.00 
   12    0    7      0.26      0.00 
  -12    1    7      0.84      0.00 
  -11    1    7     -0.05      0.00 
  -10    1    7      0.17      0.00 
   -9    1    7     -0.72      0.00 
   -8    1    7      0.10      0.00 
   -7    1    7      0.65      0.00 
   -6    1    7      0.92      0.00 
   -5    1    7      0.43      0.00 
   -4    1    7      1.49      0.00 
   -3    1    7     -0.91      0.00 
   -2    1    7      2.87      0.00 
   -1    1    7     -1.55      0.00 
    0    1    7      4.27      0.00 
    1    1    7      3.82      0.00 
    2    1    7     -1.09      0.00 
    3    1    7     -0.91      0.00 
    4    1    7      0.12      0.00 
    5    1    7     -0.44      0.00 
    6    1    7      0.55      0.00 
    7    1    7      0.13      0.00 
    8    1    7      0.10      0.00 
    9    1    7      0.17      0.00 
   10    1    7      0.31      0.00 
   11    1    7     -0.15      0.00 
   12    1    7      0.19      0.00 
   13    1    7     -0.01      0.00 
  -12    2    7      0.58      0.00 
  -11    2    7      0.02      0.00 
  -10    2    7      0.39      0.00 
   -9    2    7     -0.77      0.00 
   -8    2    7      0.00      0.00 
   -7    2    7      0.75      0.00 
   -6    2    7      0.92      0.00 
   -5    2    7     -0.71      0.00 
   -4    2    7      0.97      0.00 
   -3    2    7      1.12      0.00 
   -2    2    7      2.18      0.00 
   -1    2    7     -2.04      0.00 
    0    2    7      4.70      0.00 
    1    2    7      2.42      0.00 
    2    2    7      0.43      0.00 
    3    2    7      0.50      0.00 
    4    2    7     -0.46      0.00 
    5    2    7     -0.61      0.00 
    6    2    7      0.32      0.00 
    7    2    7      0.05      0.00 
    8    2    7      0.21      0.00 
    9    2    7      0.45      0.00 
   10    2    7      0.08      0.00 
   11    2    7     -0.15      0.00 
   12    2    7      0.26      0.00 
   13    2    7     -0.49      0.00 
  -12    3    7      0.26      0.00 
  -11    3    7      0.09      0.00 
  -10    3    7      0.11      0.00 
   -9    3    7     -0.51      0.00 
   -8    3    7     -0.32      0.00 
   -7    3    7      0.71      0.00 
   -6    3    7      0.77      0.00 
   -5    3    7     -0.84      0.00 
   -4    3    7      0.41      0.00 
   -3    3    7      1.47      0.00 
   -2    3    7      2.00      0.00 
   -1    3    7     -1.56      0.00 
    0    3    7      3.29      0.00 
    1    3    7      0.67      0.00 
    2    3    7      1.23      0.00 
    3    3    7      2.19      0.00 
    4    3    7     -0.93      0.00 
    5    3    7     -0.77      0.00 
    6    3    7      0.03      0.00 
    7    3    7     -0.07      0.00 
    8    3    7      0.37      0.00 
    9    3    7      0.53      0.00 
   10    3    7     -0.11      0.00 
   11    3    7     -0.06      0.00 
   12    3    7      0.25      0.00 
   13    3    7     -0.57      0.00 
  -11    4    7      0.32      0.00 
  -10    4    7     -0.30      0.00 
   -9    4    7     -0.29      0.00 
   -8    4    7     -0.31      0.00 
   -7    4    7      0.67      0.00 
   -6    4    7      0.74      0.00 
   -5    4    7     -0.52      0.00 
   -4    4    7      0.35      0.00 
   -3    4    7      0.53      0.00 
   -2    4    7      2.51      0.00 
   -1    4    7     -0.45      0.00 
    0    4    7      1.55      0.00 
    1    4    7     -0.84      0.00 
    2    4    7      1.83      0.00 
    3    4    7      2.61      0.00 
    4    4    7     -0.79      0.00 
    5    4    7     -0.39      0.00 
    6    4    7     -0.03      0.00 
    7    4    7     -0.55      0.00 
    8    4    7      0.76      0.00 
    9    4    7      0.29      0.00 
   10    4    7     -0.25      0.00 
   11    4    7      0.20      0.00 
   12    4    7      0.11      0.00 
   13    4    7     -0.27      0.00 
   14    4    7      0.02      0.00 
  -10    5    7     -0.67      0.00 
   -9    5    7     -0.43      0.00 
   -8    5    7     -0.26      0.00 
   -7    5    7      0.58      0.00 
   -6    5    7      0.90      0.00 
   -5    5    7     -0.51      0.00 
   -4    5    7      0.54      0.00 
   -3    5    7     -0.37      0.00 
   -2    5    7      2.31      0.00 
   -1    5    7      0.72      0.00 
    0    5    7      0.39      0.00 
    1    5    7     -1.70      0.00 
    2    5    7      1.60      0.00 
    3    5    7      2.29      0.00 
    4    5    7     -0.35      0.00 
    5    5    7      0.19      0.00 
    6    5    7     -0.26      0.00 
    7    5    7     -1.09      0.00 
    8    5    7      0.90      0.00 
    9    5    7     -0.03      0.00 
   10    5    7     -0.21      0.00 
   11    5    7      0.36      0.00 
   12    5    7      0.03      0.00 
   13    5    7      0.02      0.00 
   14    5    7      0.44      0.00 
  -10    6    7     -0.43      0.00 
   -9    6    7     -0.48      0.00 
   -8    6    7     -0.15      0.00 
   -7    6    7      0.78      0.00 
   -6    6    7      1.34      0.00 
   -5    6    7     -0.57      0.00 
   -4    6    7      0.46      0.00 
   -3    6    7     -0.29      0.00 
   -2    6    7      1.36      0.00 
   -1    6    7      1.23      0.00 
    0    6    7      0.34      0.00 
    1    6    7     -1.79      0.00 
    2    6    7      1.30      0.00 
    3    6    7      1.94      0.00 
    4    6    7      0.43      0.00 
    5    6    7      0.20      0.00 
    6    6    7     -0.38      0.00 
    7    6    7     -1.04      0.00 
    8    6    7      0.66      0.00 
    9    6    7      0.10      0.00 
   10    6    7      0.01      0.00 
   11    6    7      0.46      0.00 
   12    6    7     -0.03      0.00 
   13    6    7      0.08      0.00 
   14    6    7      0.76      0.00 
   -9    7    7     -0.51      0.00 
   -8    7    7     -0.27      0.00 
   -7    7    7      0.74      0.00 
   -6    7    7      1.27      0.00 
   -5    7    7     -0.58      0.00 
   -4    7    7     -0.13      0.00 
   -3    7    7      0.23      0.00 
   -2    7    7      0.42      0.00 
   -1    7    7      1.05      0.00 
    0    7    7      0.47      0.00 
    1    7    7     -1.18      0.00 
    2    7    7      1.12      0.00 
    3    7    7      1.33      0.00 
    4    7    7      0.71      0.00 
    5    7    7      0.13      0.00 
    6    7    7     -0.13      0.00 
    7    7    7     -1.00      0.00 
    8    7    7      0.36      0.00 
    9    7    7      0.14      0.00 
   10    7    7      0.03      0.00 
   11    7    7      0.18      0.00 
   12    7    7      0.01      0.00 
   13    7    7      0.02      0.00 
   14    7    7      0.75      0.00 
   -8    8    7      0.00      0.00 
   -7    8    7      0.45      0.00 
   -6    8    7      1.06      0.00 
   -5    8    7     -0.18      0.00 
   -4    8    7     -0.45      0.00 
   -3    8    7      0.40      0.00 
   -2    8    7      0.10      0.00 
   -1    8    7      0.96      0.00 
    0    8    7      0.50      0.00 
    1    8    7     -0.47      0.00 
    2    8    7      0.86      0.00 
    3    8    7      0.79      0.00 
    4    8    7      0.56      0.00 
    5    8    7      0.53      0.00 
    6    8    7      0.27      0.00 
    7    8    7     -1.01      0.00 
    8    8    7      0.08      0.00 
    9    8    7      0.18      0.00 
   10    8    7     -0.16      0.00 
   11    8    7     -0.02      0.00 
   12    8    7      0.00      0.00 
   13    8    7      0.19      0.00 
   14    8    7      0.45      0.00 
   -7    9    7     -0.19      0.00 
   -6    9    7      0.52      0.00 
   -5    9    7      0.06      0.00 
   -4    9    7     -0.72      0.00 
   -3    9    7     -0.02      0.00 
   -2    9    7      0.30      0.00 
   -1    9    7      0.63      0.00 
    0    9    7      0.52      0.00 
    1    9    7     -0.53      0.00 
    2    9    7      0.53      0.00 
    3    9    7      0.43      0.00 
    4    9    7      0.48      0.00 
    5    9    7      0.62      0.00 
    6    9    7      0.23      0.00 
    7    9    7     -0.75      0.00 
    8    9    7     -0.22      0.00 
    9    9    7      0.09      0.00 
   10    9    7     -0.19      0.00 
   11    9    7     -0.05      0.00 
   12    9    7     -0.23      0.00 
   13    9    7      0.26      0.00 
   -6   10    7      0.07      0.00 
   -5   10    7      0.41      0.00 
   -4   10    7     -0.64      0.00 
   -3   10    7     -0.07      0.00 
   -2   10    7      0.55      0.00 
   -1   10    7      0.30      0.00 
    0   10    7      0.26      0.00 
    1   10    7     -0.35      0.00 
    2   10    7      0.35      0.00 
    3   10    7      0.34      0.00 
    4   10    7      0.51      0.00 
    5   10    7      0.57      0.00 
    6   10    7     -0.02      0.00 
    7   10    7     -0.25      0.00 
    8   10    7     -0.39      0.00 
    9   10    7     -0.05      0.00 
   10   10    7     -0.01      0.00 
   11   10    7      0.09      0.00 
   12   10    7     -0.14      0.00 
   13   10    7      0.02      0.00 
   -5   11    7      0.31      0.00 
   -4   11    7     -0.46      0.00 
   -3   11    7     -0.39      0.00 
   -2   11    7      0.24      0.00 
   -1   11    7     -0.16      0.00 
    0   11    7     -0.11      0.00 
    1   11    7     -0.08      0.00 
    2   11    7      0.11      0.00 
    3   11    7      0.06      0.00 
    4   11    7      0.42      0.00 
    5   11    7      0.60      0.00 
    6   11    7      0.03      0.00 
    7   11    7      0.11      0.00 
    8   11    7     -0.36      0.00 
    9   11    7     -0.15      0.00 
   10   11    7      0.13      0.00 
   11   11    7      0.18      0.00 
   12   11    7      0.29      0.00 
   13   11    7     -0.21      0.00 
   -4   12    7     -0.26      0.00 
   -3   12    7     -0.43      0.00 
   -2   12    7     -0.05      0.00 
   -1   12    7     -0.06      0.00 
    0   12    7     -0.12      0.00 
    1   12    7      0.10      0.00 
    2   12    7     -0.03      0.00 
    3   12    7     -0.05      0.00 
    4   12    7      0.49      0.00 
    5   12    7      0.63      0.00 
    6   12    7      0.34      0.00 
    7   12    7      0.33      0.00 
    8   12    7     -0.23      0.00 
    9   12    7     -0.23      0.00 
   10   12    7      0.08      0.00 
   11   12    7     -0.03      0.00 
   12   12    7      0.67      0.00 
   -2   13    7     -0.35      0.00 
   -1   13    7     -0.04      0.00 
    0   13    7     -0.35      0.00 
    1   13    7      0.05      0.00 
    2   13    7     -0.05      0.00 
    3   13    7     -0.03      0.00 
    4   13    7      0.37      0.00 
    5   13    7      0.59      0.00 
    6   13    7      0.31      0.00 
    7   13    7      0.30      0.00 
    8   13    7     -0.08      0.00 
    9   13    7     -0.14      0.00 
   10   13    7     -0.05      0.00 
   11   13    7     -0.21      0.00 
    0   14    7     -0.19      0.00 
    1   14    7     -0.01      0.00 
    2   14    7      0.37      0.00 
    3   14    7      0.02      0.00 
    4   14    7      0.40      0.00 
    5   14    7      0.59      0.00 
    6   14    7      0.30      0.00 
    7   14    7      0.10      0.00 
    8   14    7      0.03      0.00 
    9   14    7     -0.06      0.00 
   10   14    7     -0.02      0.00 
    3   15    7     -0.03      0.00 
    4   15    7      0.40      0.00 
    5   15    7      0.23      0.00 
    6   15    7      0.34      0.00 
    7   15    7     -0.17      0.00 
   -8  -13    8      0.78      0.00 
   -7  -13    8     -0.04      0.00 
   -6  -13    8      0.19      0.00 
   -5  -13    8      0.40      0.00 
   -4  -13    8     -0.04      0.00 
   -3  -13    8      0.35      0.00 
   -2  -13    8     -0.09      0.00 
  -10  -12    8     -0.10      0.00 
   -9  -12    8      0.45      0.00 
   -8  -12    8      1.01      0.00 
   -7  -12    8     -0.42      0.00 
   -6  -12    8      0.36      0.00 
   -5  -12    8      0.10      0.00 
   -4  -12    8      0.20      0.00 
   -3  -12    8      0.42      0.00 
   -2  -12    8     -0.26      0.00 
   -1  -12    8     -0.70      0.00 
    0  -12    8     -0.14      0.00 
    1  -12    8      0.06      0.00 
  -11  -11    8     -0.53      0.00 
  -10  -11    8      0.15      0.00 
   -9  -11    8      0.60      0.00 
   -8  -11    8      0.83      0.00 
   -7  -11    8     -0.32      0.00 
   -6  -11    8      0.38      0.00 
   -5  -11    8      0.07      0.00 
   -4  -11    8      0.17      0.00 
   -3  -11    8      0.53      0.00 
   -2  -11    8     -0.05      0.00 
   -1  -11    8     -0.42      0.00 
    0  -11    8     -0.39      0.00 
    1  -11    8     -0.06      0.00 
    2  -11    8      0.12      0.00 
  -12  -10    8      0.02      0.00 
  -11  -10    8     -0.73      0.00 
  -10  -10    8      0.23      0.00 
   -9  -10    8      0.64      0.00 
   -8  -10    8      0.34      0.00 
   -7  -10    8      0.10      0.00 
   -6  -10    8      0.12      0.00 
   -5  -10    8      0.02      0.00 
   -4  -10    8     -0.12      0.00 
   -3  -10    8      0.71      0.00 
   -2  -10    8     -0.13      0.00 
   -1  -10    8     -0.13      0.00 
    0  -10    8     -0.62      0.00 
    1  -10    8     -0.12      0.00 
    2  -10    8     -0.01      0.00 
    3  -10    8      0.22      0.00 
    4  -10    8     -0.16      0.00 
  -13   -9    8     -0.18      0.00 
  -12   -9    8     -0.04      0.00 
  -11   -9    8     -0.42      0.00 
  -10   -9    8      0.26      0.00 
   -9   -9    8      0.37      0.00 
   -8   -9    8      0.45      0.00 
   -7   -9    8      0.43      0.00 
   -6   -9    8     -0.39      0.00 
   -5   -9    8     -0.09      0.00 
   -4   -9    8      0.00      0.00 
   -3   -9    8      1.14      0.00 
   -2   -9    8      0.13      0.00 
   -1   -9    8      0.09      0.00 
    0   -9    8     -0.48      0.00 
    1   -9    8     -0.14      0.00 
    2   -9    8     -0.27      0.00 
    3   -9    8      0.56      0.00 
    4   -9    8      0.21      0.00 
    5   -9    8     -0.11      0.00 
  -13   -8    8     -0.42      0.00 
  -12   -8    8     -0.07      0.00 
  -11   -8    8     -0.29      0.00 
  -10   -8    8      0.20      0.00 
   -9   -8    8      0.00      0.00 
   -8   -8    8      0.86      0.00 
   -7   -8    8      0.31      0.00 
   -6   -8    8     -1.18      0.00 
   -5   -8    8     -0.20      0.00 
   -4   -8    8      0.42      0.00 
   -3   -8    8      1.08      0.00 
   -2   -8    8      0.81      0.00 
   -1   -8    8      0.40      0.00 
    0   -8    8     -1.01      0.00 
    1   -8    8     -0.34      0.00 
    2   -8    8     -0.60      0.00 
    3   -8    8      0.79      0.00 
    4   -8    8      0.44      0.00 
    5   -8    8      0.18      0.00 
    6   -8    8     -0.58      0.00 
  -13   -7    8     -0.26      0.00 
  -12   -7    8      0.03      0.00 
  -11   -7    8     -0.43      0.00 
  -10   -7    8      0.26      0.00 
   -9   -7    8      0.14      0.00 
   -8   -7    8      0.76      0.00 
   -7   -7    8      0.42      0.00 
   -6   -7    8     -1.35      0.00 
   -5   -7    8     -0.18      0.00 
   -4   -7    8      0.77      0.00 
   -3   -7    8      0.44      0.00 
   -2   -7    8      1.55      0.00 
   -1   -7    8      0.99      0.00 
    0   -7    8     -1.65      0.00 
    1   -7    8     -0.42      0.00 
    2   -7    8     -0.74      0.00 
    3   -7    8      0.69      0.00 
    4   -7    8      0.48      0.00 
    5   -7    8      0.63      0.00 
    6   -7    8     -0.62      0.00 
    7   -7    8     -0.05      0.00 
    8   -7    8     -0.27      0.00 
  -13   -6    8      0.21      0.00 
  -12   -6    8     -0.09      0.00 
  -11   -6    8     -0.39      0.00 
  -10   -6    8      0.00      0.00 
   -9   -6    8      0.03      0.00 
   -8   -6    8      0.24      0.00 
   -7   -6    8      0.79      0.00 
   -6   -6    8     -0.68      0.00 
   -5   -6    8     -0.24      0.00 
   -4   -6    8      0.40      0.00 
   -3   -6    8     -0.29      0.00 
   -2   -6    8      1.90      0.00 
   -1   -6    8      1.23      0.00 
    0   -6    8     -1.64      0.00 
    1   -6    8     -0.31      0.00 
    2   -6    8     -1.09      0.00 
    3   -6    8      0.13      0.00 
    4   -6    8      0.53      0.00 
    5   -6    8      0.69      0.00 
    6   -6    8     -0.79      0.00 
    7   -6    8     -0.01      0.00 
    8   -6    8     -0.46      0.00 
  -13   -5    8      0.52      0.00 
  -12   -5    8      0.05      0.00 
  -11   -5    8     -0.32      0.00 
  -10   -5    8      0.00      0.00 
   -9   -5    8     -0.48      0.00 
   -8   -5    8      0.41      0.00 
   -7   -5    8      1.10      0.00 
   -6   -5    8      0.34      0.00 
   -5   -5    8     -0.15      0.00 
   -4   -5    8     -0.46      0.00 
   -3   -5    8     -1.02      0.00 
   -2   -5    8      2.25      0.00 
   -1   -5    8      1.34      0.00 
    0   -5    8     -1.22      0.00 
    1   -5    8      0.10      0.00 
    2   -5    8     -1.58      0.00 
    3   -5    8     -0.46      0.00 
    4   -5    8      0.72      0.00 
    5   -5    8      0.46      0.00 
    6   -5    8     -1.12      0.00 
    7   -5    8      0.13      0.00 
    8   -5    8     -0.13      0.00 
    9   -5    8      0.06      0.00 
  -13   -4    8      0.24      0.00 
  -12   -4    8      0.06      0.00 
  -11   -4    8     -0.34      0.00 
  -10   -4    8      0.09      0.00 
   -9   -4    8     -0.57      0.00 
   -8   -4    8      0.55      0.00 
   -7   -4    8      0.88      0.00 
   -6   -4    8      0.98      0.00 
   -5   -4    8      0.03      0.00 
   -4   -4    8     -1.32      0.00 
   -3   -4    8     -2.03      0.00 
   -2   -4    8      2.76      0.00 
   -1   -4    8      1.84      0.00 
    0   -4    8     -0.88      0.00 
    1   -4    8      0.59      0.00 
    2   -4    8     -2.17      0.00 
    3   -4    8     -0.68      0.00 
    4   -4    8      0.72      0.00 
    5   -4    8      0.30      0.00 
    6   -4    8     -1.09      0.00 
    7   -4    8     -0.07      0.00 
    8   -4    8      0.46      0.00 
    9   -4    8     -0.22      0.00 
   10   -4    8      0.18      0.00 
  -13   -3    8     -0.22      0.00 
  -12   -3    8     -0.01      0.00 
  -11   -3    8     -0.09      0.00 
  -10   -3    8      0.13      0.00 
   -9   -3    8      0.01      0.00 
   -8   -3    8      0.37      0.00 
   -7   -3    8      0.76      0.00 
   -6   -3    8      1.28      0.00 
   -5   -3    8      0.69      0.00 
   -4   -3    8     -1.59      0.00 
   -3   -3    8     -2.79      0.00 
   -2   -3    8      3.29      0.00 
   -1   -3    8      1.96      0.00 
    0   -3    8      0.01      0.00 
    1   -3    8      1.10      0.00 
    2   -3    8     -2.74      0.00 
    3   -3    8     -0.74      0.00 
    4   -3    8      0.71      0.00 
    5   -3    8     -0.01      0.00 
    6   -3    8     -0.57      0.00 
    7   -3    8     -0.51      0.00 
    8   -3    8      0.79      0.00 
    9   -3    8     -0.32      0.00 
   10   -3    8      0.24      0.00 
   11   -3    8      0.27      0.00 
  -13   -2    8     -0.38      0.00 
  -12   -2    8      0.05      0.00 
  -11   -2    8     -0.07      0.00 
  -10   -2    8     -0.02      0.00 
   -9   -2    8      0.24      0.00 
   -8   -2    8      0.21      0.00 
   -7   -2    8      0.56      0.00 
   -6   -2    8      1.03      0.00 
   -5   -2    8      1.41      0.00 
   -4   -2    8     -1.16      0.00 
   -3   -2    8     -3.24      0.00 
   -2   -2    8      3.43      0.00 
   -1   -2    8      0.67      0.00 
    0   -2    8      1.62      0.00 
    1   -2    8      1.50      0.00 
    2   -2    8     -3.03      0.00 
    3   -2    8     -0.81      0.00 
    4   -2    8      0.66      0.00 
    5   -2    8     -0.45      0.00 
    6   -2    8      0.11      0.00 
    7   -2    8     -0.72      0.00 
    8   -2    8      0.95      0.00 
    9   -2    8     -0.15      0.00 
   10   -2    8      0.25      0.00 
   11   -2    8      0.36      0.00 
  -13   -1    8     -0.02      0.00 
  -12   -1    8      0.43      0.00 
  -11   -1    8     -0.24      0.00 
  -10   -1    8     -0.04      0.00 
   -9   -1    8      0.21      0.00 
   -8   -1    8      0.26      0.00 
   -7   -1    8      0.44      0.00 
   -6   -1    8      0.87      0.00 
   -5   -1    8      1.88      0.00 
   -4   -1    8      0.09      0.00 
   -3   -1    8     -2.65      0.00 
   -2   -1    8      2.95      0.00 
   -1   -1    8     -0.95      0.00 
    0   -1    8      3.21      0.00 
    1   -1    8      1.76      0.00 
    2   -1    8     -2.79      0.00 
    3   -1    8     -0.48      0.00 
    4   -1    8      0.24      0.00 
    5   -1    8     -0.52      0.00 
    6   -1    8      0.52      0.00 
    7   -1    8     -0.49      0.00 
    8   -1    8      0.64      0.00 
    9   -1    8      0.02      0.00 
   10   -1    8      0.12      0.00 
   11   -1    8      0.15      0.00 
   12   -1    8      0.26      0.00 
  -13    0    8      0.09      0.00 
  -12    0    8      0.81      0.00 
  -11    0    8     -0.34      0.00 
  -10    0    8      0.03      0.00 
   -9    0    8     -0.13      0.00 
   -8    0    8      0.22      0.00 
   -7    0    8      0.46      0.00 
   -6    0    8      0.78      0.00 
   -5    0    8      1.16      0.00 
   -4    0    8      0.94      0.00 
   -3    0    8     -1.04      0.00 
   -2    0    8      1.73      0.00 
   -1    0    8     -2.24      0.00 
    0    0    8      4.52      0.00 
    1    0    8      1.31      0.00 
    2    0    8     -1.69      0.00 
    3    0    8     -0.40      0.00 
    4    0    8     -0.21      0.00 
    5    0    8     -0.37      0.00 
    6    0    8      0.56      0.00 
    7    0    8     -0.14      0.00 
    8    0    8      0.19      0.00 
    9    0    8      0.12      0.00 
   10    0    8      0.25      0.00 
   11    0    8     -0.03      0.00 
   12    0    8      0.22      0.00 
  -12    1    8      0.82      0.00 
  -11    1    8     -0.12      0.00 
  -10    1    8      0.22      0.00 
   -9    1    8     -0.55      0.00 
   -8    1    8      0.37      0.00 
   -7    1    8      0.71      0.00 
   -6    1    8      0.76      0.00 
   -5    1    8     -0.22      0.00 
   -4    1    8      1.36      0.00 
   -3    1    8      1.03      0.00 
   -2    1    8      0.72      0.00 
   -1    1    8     -2.75      0.00 
    0    1    8      5.54      0.00 
    1    1    8      0.54      0.00 
    2    1    8     -0.05      0.00 
    3    1    8     -0.37      0.00 
    4    1    8     -0.27      0.00 
    5    1    8     -0.33      0.00 
    6    1    8      0.52      0.00 
    7    1    8     -0.01      0.00 
    8    1    8      0.10      0.00 
    9    1    8      0.25      0.00 
   10    1    8      0.17      0.00 
   11    1    8      0.02      0.00 
   12    1    8      0.11      0.00 
   13    1    8     -0.13      0.00 
  -12    2    8      0.35      0.00 
  -11    2    8     -0.16      0.00 
  -10    2    8      0.15      0.00 
   -9    2    8     -0.85      0.00 
   -8    2    8      0.32      0.00 
   -7    2    8      0.73      0.00 
   -6    2    8      0.57      0.00 
   -5    2    8     -1.06      0.00 
   -4    2    8      1.13      0.00 
   -3    2    8      2.03      0.00 
   -2    2    8      0.15      0.00 
   -1    2    8     -2.53      0.00 
    0    2    8      4.94      0.00 
    1    2    8     -0.19      0.00 
    2    2    8      1.17      0.00 
    3    2    8      0.37      0.00 
    4    2    8     -0.59      0.00 
    5    2    8     -0.63      0.00 
    6    2    8      0.25      0.00 
    7    2    8      0.00      0.00 
    8    2    8      0.24      0.00 
    9    2    8      0.47      0.00 
   10    2    8     -0.10      0.00 
   11    2    8      0.16      0.00 
   12    2    8      0.13      0.00 
   13    2    8     -0.42      0.00 
  -11    3    8      0.01      0.00 
  -10    3    8     -0.12      0.00 
   -9    3    8     -0.58      0.00 
   -8    3    8      0.03      0.00 
   -7    3    8      0.78      0.00 
   -6    3    8      0.42      0.00 
   -5    3    8     -0.78      0.00 
   -4    3    8      0.79      0.00 
   -3    3    8      1.65      0.00 
   -2    3    8      1.00      0.00 
   -1    3    8     -1.71      0.00 
    0    3    8      3.13      0.00 
    1    3    8     -0.60      0.00 
    2    3    8      2.20      0.00 
    3    3    8      1.27      0.00 
    4    3    8     -0.79      0.00 
    5    3    8     -0.71      0.00 
    6    3    8     -0.03      0.00 
    7    3    8      0.04      0.00 
    8    3    8      0.61      0.00 
    9    3    8      0.42      0.00 
   10    3    8     -0.10      0.00 
   11    3    8      0.04      0.00 
   12    3    8      0.30      0.00 
   13    3    8     -0.43      0.00 
  -11    4    8      0.05      0.00 
  -10    4    8     -0.66      0.00 
   -9    4    8     -0.50      0.00 
   -8    4    8     -0.37      0.00 
   -7    4    8      0.69      0.00 
   -6    4    8      0.08      0.00 
   -5    4    8     -0.25      0.00 
   -4    4    8      0.52      0.00 
   -3    4    8      0.76      0.00 
   -2    4    8      1.89      0.00 
   -1    4    8     -0.60      0.00 
    0    4    8      1.01      0.00 
    1    4    8     -1.02      0.00 
    2    4    8      2.43      0.00 
    3    4    8      1.26      0.00 
    4    4    8     -0.57      0.00 
    5    4    8     -0.23      0.00 
    6    4    8     -0.47      0.00 
    7    4    8     -0.34      0.00 
    8    4    8      0.87      0.00 
    9    4    8     -0.08      0.00 
   10    4    8     -0.04      0.00 
   11    4    8     -0.07      0.00 
   12    4    8      0.30      0.00 
   13    4    8     -0.08      0.00 
  -10    5    8     -0.65      0.00 
   -9    5    8     -0.33      0.00 
   -8    5    8     -0.24      0.00 
   -7    5    8      0.79      0.00 
   -6    5    8      0.26      0.00 
   -5    5    8     -0.04      0.00 
   -4    5    8      0.65      0.00 
   -3    5    8      0.26      0.00 
   -2    5    8      1.87      0.00 
   -1    5    8      0.59      0.00 
    0    5    8      0.17      0.00 
    1    5    8     -1.37      0.00 
    2    5    8      1.97      0.00 
    3    5    8      1.09      0.00 
    4    5    8      0.20      0.00 
    5    5    8      0.18      0.00 
    6    5    8     -0.68      0.00 
    7    5    8     -0.68      0.00 
    8    5    8      0.78      0.00 
    9    5    8     -0.16      0.00 
   10    5    8      0.19      0.00 
   11    5    8      0.14      0.00 
   12    5    8      0.13      0.00 
   13    5    8      0.21      0.00 
   14    5    8      0.45      0.00 
  -10    6    8     -0.57      0.00 
   -9    6    8     -0.35      0.00 
   -8    6    8     -0.18      0.00 
   -7    6    8      0.64      0.00 
   -6    6    8      0.54      0.00 
   -5    6    8     -0.30      0.00 
   -4    6    8      0.42      0.00 
   -3    6    8      0.23      0.00 
   -2    6    8      1.09      0.00 
   -1    6    8      0.96      0.00 
    0    6    8      0.25      0.00 
    1    6    8     -1.31      0.00 
    2    6    8      1.22      0.00 
    3    6    8      1.07      0.00 
    4    6    8      0.59      0.00 
    5    6    8      0.12      0.00 
    6    6    8     -0.52      0.00 
    7    6    8     -0.75      0.00 
    8    6    8      0.44      0.00 
    9    6    8     -0.03      0.00 
   10    6    8      0.43      0.00 
   11    6    8      0.12      0.00 
   12    6    8     -0.04      0.00 
   13    6    8      0.19      0.00 
   14    6    8      0.67      0.00 
   -9    7    8     -0.21      0.00 
   -8    7    8      0.01      0.00 
   -7    7    8      0.66      0.00 
   -6    7    8      0.69      0.00 
   -5    7    8      0.01      0.00 
   -4    7    8     -0.08      0.00 
   -3    7    8      0.64      0.00 
   -2    7    8      0.42      0.00 
   -1    7    8      0.73      0.00 
    0    7    8      0.43      0.00 
    1    7    8     -0.50      0.00 
    2    7    8      0.93      0.00 
    3    7    8      0.73      0.00 
    4    7    8      0.70      0.00 
    5    7    8      0.29      0.00 
    6    7    8     -0.08      0.00 
    7    7    8     -0.80      0.00 
    8    7    8      0.24      0.00 
    9    7    8      0.05      0.00 
   10    7    8      0.20      0.00 
   11    7    8      0.14      0.00 
   12    7    8     -0.02      0.00 
   13    7    8      0.26      0.00 
   14    7    8      0.62      0.00 
   -8    8    8      0.01      0.00 
   -7    8    8      0.29      0.00 
   -6    8    8      0.40      0.00 
   -5    8    8      0.18      0.00 
   -4    8    8     -0.60      0.00 
   -3    8    8      0.46      0.00 
   -2    8    8      0.13      0.00 
   -1    8    8      0.48      0.00 
    0    8    8      0.39      0.00 
    1    8    8     -0.07      0.00 
    2    8    8      0.64      0.00 
    3    8    8      0.29      0.00 
    4    8    8      0.53      0.00 
    5    8    8      0.63      0.00 
    6    8    8      0.15      0.00 
    7    8    8     -0.90      0.00 
    8    8    8      0.19      0.00 
    9    8    8     -0.07      0.00 
   10    8    8     -0.10      0.00 
   11    8    8      0.10      0.00 
   12    8    8      0.01      0.00 
   13    8    8      0.38      0.00 
   -7    9    8     -0.10      0.00 
   -6    9    8      0.25      0.00 
   -5    9    8      0.21      0.00 
   -4    9    8     -0.58      0.00 
   -3    9    8      0.26      0.00 
   -2    9    8      0.34      0.00 
   -1    9    8      0.71      0.00 
    0    9    8      0.33      0.00 
    1    9    8     -0.07      0.00 
    2    9    8      0.39      0.00 
    3    9    8      0.52      0.00 
    4    9    8      0.38      0.00 
    5    9    8      0.69      0.00 
    6    9    8      0.06      0.00 
    7    9    8     -0.56      0.00 
    8    9    8     -0.13      0.00 
    9    9    8     -0.11      0.00 
   10    9    8     -0.13      0.00 
   11    9    8      0.01      0.00 
   12    9    8     -0.20      0.00 
   13    9    8      0.41      0.00 
   -6   10    8      0.07      0.00 
   -5   10    8      0.11      0.00 
   -4   10    8     -0.46      0.00 
   -3   10    8      0.04      0.00 
   -2   10    8      0.16      0.00 
   -1   10    8      0.51      0.00 
    0   10    8      0.16      0.00 
    1   10    8     -0.14      0.00 
    2   10    8      0.17      0.00 
    3   10    8      0.56      0.00 
    4   10    8      0.26      0.00 
    5   10    8      0.46      0.00 
    6   10    8     -0.18      0.00 
    7   10    8     -0.07      0.00 
    8   10    8     -0.50      0.00 
    9   10    8      0.03      0.00 
   10   10    8      0.01      0.00 
   11   10    8      0.05      0.00 
   12   10    8     -0.25      0.00 
   13   10    8      0.18      0.00 
   -5   11    8      0.06      0.00 
   -4   11    8     -0.19      0.00 
   -3   11    8     -0.17      0.00 
   -2   11    8     -0.11      0.00 
   -1   11    8      0.30      0.00 
    0   11    8      0.22      0.00 
    1   11    8      0.12      0.00 
    2   11    8     -0.11      0.00 
    3   11    8      0.43      0.00 
    4   11    8      0.34      0.00 
    5   11    8      0.45      0.00 
    6   11    8     -0.12      0.00 
    7   11    8      0.20      0.00 
    8   11    8     -0.56      0.00 
    9   11    8      0.03      0.00 
   10   11    8      0.10      0.00 
   11   11    8      0.06      0.00 
   12   11    8      0.15      0.00 
   13   11    8     -0.23      0.00 
   -3   12    8     -0.30      0.00 
   -2   12    8     -0.26      0.00 
   -1   12    8      0.05      0.00 
    0   12    8      0.04      0.00 
    1   12    8      0.12      0.00 
    2   12    8     -0.34      0.00 
    3   12    8      0.22      0.00 
    4   12    8      0.37      0.00 
    5   12    8      0.40      0.00 
    6   12    8      0.01      0.00 
    7   12    8      0.20      0.00 
    8   12    8     -0.39      0.00 
    9   12    8     -0.04      0.00 
   10   12    8     -0.01      0.00 
   11   12    8      0.13      0.00 
   12   12    8      0.56      0.00 
   -2   13    8     -0.20      0.00 
   -1   13    8     -0.15      0.00 
    0   13    8     -0.34      0.00 
    1   13    8      0.28      0.00 
    2   13    8      0.01      0.00 
    3   13    8     -0.04      0.00 
    4   13    8      0.38      0.00 
    5   13    8      0.42      0.00 
    6   13    8      0.15      0.00 
    7   13    8      0.12      0.00 
    8   13    8      0.02      0.00 
    9   13    8      0.07      0.00 
   10   13    8     -0.26      0.00 
   11   13    8      0.02      0.00 
    0   14    8     -0.56      0.00 
    1   14    8      0.34      0.00 
    2   14    8      0.40      0.00 
    3   14    8     -0.31      0.00 
    4   14    8      0.27      0.00 
    5   14    8      0.32      0.00 
    6   14    8      0.20      0.00 
    7   14    8     -0.17      0.00 
    8   14    8      0.13      0.00 
    9   14    8      0.08      0.00 
   10   14    8     -0.39      0.00 
    3   15    8     -0.25      0.00 
    4   15    8      0.31      0.00 
    5   15    8      0.06      0.00 
    6   15    8      0.46      0.00 
    7   15    8     -0.24      0.00 
   -7  -13    9     -0.14      0.00 
   -6  -13    9      0.10      0.00 
   -5  -13    9      0.35      0.00 
   -4  -13    9     -0.08      0.00 
   -3  -13    9      0.25      0.00 
  -10  -12    9     -0.05      0.00 
   -9  -12    9      0.58      0.00 
   -8  -12    9      0.75      0.00 
   -7  -12    9     -0.33      0.00 
   -6  -12    9      0.16      0.00 
   -5  -12    9      0.28      0.00 
   -4  -12    9      0.22      0.00 
   -3  -12    9      0.31      0.00 
   -2  -12    9     -0.09      0.00 
   -1  -12    9     -0.28      0.00 
    0  -12    9     -0.08      0.00 
  -11  -11    9     -0.51      0.00 
  -10  -11    9      0.52      0.00 
   -9  -11    9      0.51      0.00 
   -8  -11    9      0.49      0.00 
   -7  -11    9     -0.19      0.00 
   -6  -11    9      0.16      0.00 
   -5  -11    9      0.05      0.00 
   -4  -11    9      0.12      0.00 
   -3  -11    9      0.30      0.00 
   -2  -11    9     -0.05      0.00 
   -1  -11    9     -0.34      0.00 
    0  -11    9     -0.51      0.00 
    1  -11    9      0.07      0.00 
    2  -11    9      0.04      0.00 
  -12  -10    9     -0.21      0.00 
  -11  -10    9     -0.48      0.00 
  -10  -10    9      0.80      0.00 
   -9  -10    9      0.48      0.00 
   -8  -10    9      0.10      0.00 
   -7  -10    9      0.33      0.00 
   -6  -10    9      0.07      0.00 
   -5  -10    9     -0.26      0.00 
   -4  -10    9     -0.05      0.00 
   -3  -10    9      0.49      0.00 
   -2  -10    9     -0.04      0.00 
   -1  -10    9     -0.13      0.00 
    0  -10    9     -0.52      0.00 
    1  -10    9     -0.01      0.00 
    2  -10    9      0.22      0.00 
    3  -10    9      0.04      0.00 
    4  -10    9     -0.28      0.00 
  -12   -9    9     -0.20      0.00 
  -11   -9    9     -0.23      0.00 
  -10   -9    9      0.42      0.00 
   -9   -9    9      0.30      0.00 
   -8   -9    9      0.32      0.00 
   -7   -9    9      0.37      0.00 
   -6   -9    9     -0.23      0.00 
   -5   -9    9     -0.50      0.00 
   -4   -9    9      0.06      0.00 
   -3   -9    9      0.74      0.00 
   -2   -9    9      0.12      0.00 
   -1   -9    9      0.05      0.00 
    0   -9    9     -0.48      0.00 
    1   -9    9     -0.25      0.00 
    2   -9    9      0.14      0.00 
    3   -9    9      0.37      0.00 
    4   -9    9     -0.07      0.00 
    5   -9    9     -0.18      0.00 
  -13   -8    9     -0.66      0.00 
  -12   -8    9     -0.07      0.00 
  -11   -8    9     -0.26      0.00 
  -10   -8    9      0.18      0.00 
   -9   -8    9      0.32      0.00 
   -8   -8    9      0.89      0.00 
   -7   -8    9      0.00      0.00 
   -6   -8    9     -0.63      0.00 
   -5   -8    9     -0.32      0.00 
   -4   -8    9      0.52      0.00 
   -3   -8    9      0.47      0.00 
   -2   -8    9      0.95      0.00 
   -1   -8    9      0.04      0.00 
    0   -8    9     -0.74      0.00 
    1   -8    9     -0.49      0.00 
    2   -8    9      0.06      0.00 
    3   -8    9      0.67      0.00 
    4   -8    9      0.19      0.00 
    5   -8    9      0.16      0.00 
    6   -8    9     -0.67      0.00 
  -13   -7    9     -0.44      0.00 
  -12   -7    9     -0.03      0.00 
  -11   -7    9     -0.44      0.00 
  -10   -7    9      0.14      0.00 
   -9   -7    9      0.30      0.00 
   -8   -7    9      0.78      0.00 
   -7   -7    9     -0.16      0.00 
   -6   -7    9     -0.68      0.00 
   -5   -7    9     -0.04      0.00 
   -4   -7    9      0.84      0.00 
   -3   -7    9     -0.10      0.00 
   -2   -7    9      1.75      0.00 
   -1   -7    9      0.18      0.00 
    0   -7    9     -1.12      0.00 
    1   -7    9     -0.56      0.00 
    2   -7    9     -0.31      0.00 
    3   -7    9      0.76      0.00 
    4   -7    9      0.34      0.00 
    5   -7    9      0.50      0.00 
    6   -7    9     -0.74      0.00 
    7   -7    9     -0.08      0.00 
  -13   -6    9      0.12      0.00 
  -12   -6    9     -0.02      0.00 
  -11   -6    9     -0.27      0.00 
  -10   -6    9     -0.12      0.00 
   -9   -6    9     -0.05      0.00 
   -8   -6    9      0.58      0.00 
   -7   -6    9      0.35      0.00 
   -6   -6    9     -0.19      0.00 
   -5   -6    9      0.07      0.00 
   -4   -6    9      0.51      0.00 
   -3   -6    9     -0.53      0.00 
   -2   -6    9      2.04      0.00 
   -1   -6    9     -0.01      0.00 
    0   -6    9     -0.87      0.00 
    1   -6    9     -0.55      0.00 
    2   -6    9     -1.00      0.00 
    3   -6    9      0.42      0.00 
    4   -6    9      0.50      0.00 
    5   -6    9      0.38      0.00 
    6   -6    9     -0.58      0.00 
    7   -6    9     -0.05      0.00 
    8   -6    9     -0.34      0.00 
  -13   -5    9      0.70      0.00 
  -12   -5    9     -0.08      0.00 
  -11   -5    9     -0.04      0.00 
  -10   -5    9     -0.39      0.00 
   -9   -5    9     -0.52      0.00 
   -8   -5    9      0.78      0.00 
   -7   -5    9      0.77      0.00 
   -6   -5    9      0.26      0.00 
   -5   -5    9      0.01      0.00 
   -4   -5    9     -0.42      0.00 
   -3   -5    9     -0.97      0.00 
   -2   -5    9      2.19      0.00 
   -1   -5    9     -0.26      0.00 
    0   -5    9     -0.25      0.00 
    2   -5    9     -1.56      0.00 
    3   -5    9     -0.17      0.00 
    4   -5    9      0.78      0.00 
    5   -5    9      0.19      0.00 
    6   -5    9     -0.40      0.00 
    7   -5    9      0.04      0.00 
    8   -5    9      0.25      0.00 
    9   -5    9     -0.35      0.00 
  -13   -4    9      0.61      0.00 
  -12   -4    9      0.02      0.00 
  -11   -4    9     -0.21      0.00 
  -10   -4    9     -0.01      0.00 
   -9   -4    9     -0.63      0.00 
   -8   -4    9      0.91      0.00 
   -7   -4    9      0.78      0.00 
   -6   -4    9      0.71      0.00 
   -5   -4    9      0.04      0.00 
   -4   -4    9     -1.18      0.00 
   -3   -4    9     -1.55      0.00 
   -2   -4    9      2.39      0.00 
   -1   -4    9      0.15      0.00 
    0   -4    9      0.21      0.00 
    1   -4    9      0.04      0.00 
    2   -4    9     -2.07      0.00 
    3   -4    9     -0.46      0.00 
    4   -4    9      0.69      0.00 
    5   -4    9      0.04      0.00 
    6   -4    9     -0.27      0.00 
    7   -4    9     -0.22      0.00 
    8   -4    9      0.77      0.00 
    9   -4    9     -0.44      0.00 
   10   -4    9      0.07      0.00 
  -13   -3    9      0.02      0.00 
  -12   -3    9      0.07      0.00 
  -11   -3    9     -0.23      0.00 
  -10   -3    9      0.19      0.00 
   -9   -3    9     -0.20      0.00 
   -8   -3    9      0.57      0.00 
   -7   -3    9      0.66      0.00 
   -6   -3    9      0.89      0.00 
   -5   -3    9      0.17      0.00 
   -4   -3    9     -1.42      0.00 
   -3   -3    9     -2.12      0.00 
   -2   -3    9      2.29      0.00 
   -1   -3    9      0.27      0.00 
    0   -3    9      1.25      0.00 
    1   -3    9      0.04      0.00 
    2   -3    9     -2.30      0.00 
    3   -3    9     -0.50      0.00 
    4   -3    9      0.40      0.00 
    5   -3    9     -0.17      0.00 
    6   -3    9      0.07      0.00 
    7   -3    9     -0.47      0.00 
    8   -3    9      1.12      0.00 
    9   -3    9     -0.39      0.00 
   10   -3    9      0.32      0.00 
  -13   -2    9     -0.17      0.00 
  -12   -2    9      0.16      0.00 
  -11   -2    9     -0.17      0.00 
  -10   -2    9      0.04      0.00 
   -9   -2    9      0.26      0.00 
   -8   -2    9      0.29      0.00 
   -7   -2    9      0.59      0.00 
   -6   -2    9      0.68      0.00 
   -5   -2    9      0.84      0.00 
   -4   -2    9     -0.97      0.00 
   -3   -2    9     -2.01      0.00 
   -2   -2    9      1.68      0.00 
   -1   -2    9     -0.40      0.00 
    0   -2    9      2.93      0.00 
    1   -2    9     -0.14      0.00 
    2   -2    9     -1.99      0.00 
    3   -2    9     -0.56      0.00 
    4   -2    9      0.02      0.00 
    5   -2    9     -0.30      0.00 
    6   -2    9      0.36      0.00 
    7   -2    9     -0.53      0.00 
    8   -2    9      1.08      0.00 
    9   -2    9     -0.36      0.00 
   10   -2    9      0.17      0.00 
   11   -2    9      0.64      0.00 
  -13   -1    9      0.06      0.00 
  -12   -1    9      0.48      0.00 
  -11   -1    9     -0.37      0.00 
  -10   -1    9      0.11      0.00 
   -9   -1    9      0.24      0.00 
   -8   -1    9      0.28      0.00 
   -7   -1    9      0.37      0.00 
   -6   -1    9      0.53      0.00 
   -5   -1    9      1.27      0.00 
   -4   -1    9     -0.03      0.00 
   -3   -1    9     -1.32      0.00 
   -2   -1    9      0.59      0.00 
   -1   -1    9     -1.35      0.00 
    0   -1    9      4.21      0.00 
    1   -1    9     -0.59      0.00 
    2   -1    9     -1.08      0.00 
    3   -1    9     -0.61      0.00 
    4   -1    9     -0.50      0.00 
    5   -1    9     -0.19      0.00 
    6   -1    9      0.37      0.00 
    7   -1    9     -0.44      0.00 
    8   -1    9      0.74      0.00 
    9   -1    9     -0.10      0.00 
   10   -1    9     -0.07      0.00 
   11   -1    9      0.60      0.00 
   12   -1    9      0.01      0.00 
  -13    0    9      0.35      0.00 
  -12    0    9      0.65      0.00 
  -11    0    9     -0.18      0.00 
  -10    0    9      0.15      0.00 
   -9    0    9      0.02      0.00 
   -8    0    9      0.30      0.00 
   -7    0    9      0.42      0.00 
   -6    0    9      0.49      0.00 
   -5    0    9      0.63      0.00 
   -4    0    9      1.02      0.00 
   -3    0    9      0.08      0.00 
   -2    0    9     -0.61      0.00 
   -1    0    9     -1.67      0.00 
    0    0    9      4.58      0.00 
    1    0    9     -0.94      0.00 
    2    0    9     -0.08      0.00 
    3    0    9     -0.49      0.00 
    4    0    9     -0.78      0.00 
    5    0    9      0.10      0.00 
    6    0    9      0.24      0.00 
    7    0    9     -0.33      0.00 
    8    0    9      0.38      0.00 
    9    0    9      0.13      0.00 
   10    0    9     -0.08      0.00 
   11    0    9      0.22      0.00 
   12    0    9     -0.08      0.00 
  -12    1    9      0.46      0.00 
  -11    1    9     -0.07      0.00 
  -10    1    9      0.02      0.00 
   -9    1    9     -0.43      0.00 
   -8    1    9      0.46      0.00 
   -7    1    9      0.69      0.00 
   -6    1    9      0.26      0.00 
   -5    1    9     -0.39      0.00 
   -4    1    9      1.52      0.00 
   -3    1    9      1.54      0.00 
   -2    1    9     -1.60      0.00 
   -1    1    9     -1.55      0.00 
    0    1    9      4.36      0.00 
    1    1    9     -1.25      0.00 
    2    1    9      0.80      0.00 
    3    1    9     -0.35      0.00 
    4    1    9     -0.61      0.00 
    5    1    9      0.04      0.00 
    6    1    9      0.11      0.00 
    7    1    9     -0.37      0.00 
    8    1    9      0.28      0.00 
    9    1    9      0.34      0.00 
   10    1    9     -0.08      0.00 
   11    1    9      0.22      0.00 
   12    1    9     -0.13      0.00 
  -12    2    9      0.20      0.00 
  -11    2    9     -0.16      0.00 
  -10    2    9     -0.08      0.00 
   -9    2    9     -0.62      0.00 
   -8    2    9      0.57      0.00 
   -7    2    9      0.76      0.00 
   -6    2    9      0.12      0.00 
   -5    2    9     -0.80      0.00 
   -4    2    9      1.42      0.00 
   -3    2    9      1.83      0.00 
   -2    2    9     -1.31      0.00 
   -1    2    9     -1.29      0.00 
    0    2    9      3.66      0.00 
    1    2    9     -1.25      0.00 
    2    2    9      1.70      0.00 
    3    2    9      0.07      0.00 
    4    2    9     -0.51      0.00 
    5    2    9     -0.42      0.00 
    6    2    9      0.14      0.00 
    7    2    9     -0.23      0.00 
    8    2    9      0.49      0.00 
    9    2    9      0.60      0.00 
   10    2    9     -0.16      0.00 
   11    2    9      0.36      0.00 
   12    2    9     -0.04      0.00 
   13    2    9     -0.32      0.00 
  -11    3    9     -0.20      0.00 
  -10    3    9     -0.43      0.00 
   -9    3    9     -0.69      0.00 
   -8    3    9      0.08      0.00 
   -7    3    9      0.64      0.00 
   -6    3    9     -0.10      0.00 
   -5    3    9     -0.31      0.00 
   -4    3    9      0.85      0.00 
   -3    3    9      1.41      0.00 
   -2    3    9     -0.13      0.00 
   -1    3    9     -0.78      0.00 
    0    3    9      1.94      0.00 
    1    3    9     -0.72      0.00 
    2    3    9      2.15      0.00 
    3    3    9      0.52      0.00 
    4    3    9     -0.59      0.00 
    5    3    9     -0.51      0.00 
    6    3    9     -0.10      0.00 
    7    3    9      0.09      0.00 
    8    3    9      0.59      0.00 
    9    3    9      0.28      0.00 
   10    3    9     -0.16      0.00 
   11    3    9      0.13      0.00 
   12    3    9      0.24      0.00 
   13    3    9     -0.12      0.00 
  -11    4    9     -0.20      0.00 
  -10    4    9     -0.59      0.00 
   -9    4    9     -0.67      0.00 
   -8    4    9     -0.34      0.00 
   -7    4    9      0.78      0.00 
   -6    4    9     -0.31      0.00 
   -5    4    9      0.28      0.00 
   -4    4    9      0.67      0.00 
   -3    4    9      0.90      0.00 
   -2    4    9      0.93      0.00 
   -1    4    9     -0.20      0.00 
    0    4    9      0.58      0.00 
    1    4    9     -0.53      0.00 
    2    4    9      2.16      0.00 
    3    4    9      0.43      0.00 
    4    4    9     -0.06      0.00 
    5    4    9     -0.21      0.00 
    6    4    9     -0.58      0.00 
    7    4    9      0.06      0.00 
    8    4    9      0.54      0.00 
    9    4    9     -0.16      0.00 
   10    4    9      0.07      0.00 
   11    4    9     -0.03      0.00 
   12    4    9      0.53      0.00 
   13    4    9      0.14      0.00 
  -10    5    9     -0.48      0.00 
   -9    5    9     -0.46      0.00 
   -8    5    9     -0.51      0.00 
   -7    5    9      0.81      0.00 
   -6    5    9     -0.37      0.00 
   -5    5    9      0.36      0.00 
   -4    5    9      0.62      0.00 
   -3    5    9      0.80      0.00 
   -2    5    9      0.98      0.00 
   -1    5    9      0.62      0.00 
    0    5    9      0.15      0.00 
    1    5    9     -0.80      0.00 
    2    5    9      1.55      0.00 
    3    5    9      0.50      0.00 
    4    5    9      0.54      0.00 
    5    5    9      0.00      0.00 
    6    5    9     -0.68      0.00 
    7    5    9     -0.31      0.00 
    8    5    9      0.40      0.00 
    9    5    9     -0.09      0.00 
   10    5    9      0.44      0.00 
   11    5    9     -0.16      0.00 
   12    5    9      0.41      0.00 
   13    5    9      0.20      0.00 
  -10    6    9     -0.46      0.00 
   -9    6    9     -0.18      0.00 
   -8    6    9     -0.37      0.00 
   -7    6    9      0.61      0.00 
   -6    6    9      0.03      0.00 
   -5    6    9      0.32      0.00 
   -4    6    9      0.32      0.00 
   -3    6    9      0.96      0.00 
   -2    6    9      0.54      0.00 
   -1    6    9      0.90      0.00 
    0    6    9      0.21      0.00 
    1    6    9     -0.66      0.00 
    2    6    9      0.78      0.00 
    3    6    9      0.72      0.00 
    4    6    9      0.57      0.00 
    5    6    9      0.15      0.00 
    6    6    9     -0.42      0.00 
    7    6    9     -0.58      0.00 
    8    6    9      0.02      0.00 
    9    6    9      0.27      0.00 
   10    6    9      0.44      0.00 
   11    6    9     -0.20      0.00 
   12    6    9      0.03      0.00 
   13    6    9      0.30      0.00 
   -9    7    9      0.12      0.00 
   -8    7    9     -0.06      0.00 
   -7    7    9      0.29      0.00 
   -6    7    9      0.39      0.00 
   -5    7    9      0.31      0.00 
   -4    7    9     -0.17      0.00 
   -3    7    9      0.77      0.00 
   -2    7    9      0.26      0.00 
   -1    7    9      0.41      0.00 
    0    7    9      0.53      0.00 
    1    7    9     -0.14      0.00 
    2    7    9      0.36      0.00 
    3    7    9      0.37      0.00 
    4    7    9      0.42      0.00 
    5    7    9      0.54      0.00 
    6    7    9     -0.14      0.00 
    7    7    9     -0.66      0.00 
    8    7    9      0.06      0.00 
    9    7    9      0.20      0.00 
   10    7    9      0.36      0.00 
   11    7    9     -0.05      0.00 
   12    7    9      0.05      0.00 
   13    7    9      0.39      0.00 
   -8    8    9     -0.19      0.00 
   -7    8    9     -0.04      0.00 
   -6    8    9      0.29      0.00 
   -5    8    9      0.27      0.00 
   -4    8    9     -0.53      0.00 
   -3    8    9      0.53      0.00 
   -2    8    9      0.15      0.00 
   -1    8    9      0.49      0.00 
    0    8    9      0.58      0.00 
    1    8    9      0.13      0.00 
    2    8    9      0.13      0.00 
    3    8    9      0.20      0.00 
    4    8    9      0.38      0.00 
    5    8    9      0.78      0.00 
    6    8    9     -0.01      0.00 
    7    8    9     -0.60      0.00 
    8    8    9      0.09      0.00 
    9    8    9     -0.21      0.00 
   10    8    9      0.14      0.00 
   11    8    9      0.06      0.00 
   12    8    9      0.01      0.00 
   13    8    9      0.47      0.00 
   -7    9    9     -0.15      0.00 
   -6    9    9      0.31      0.00 
   -5    9    9     -0.07      0.00 
   -4    9    9     -0.39      0.00 
   -3    9    9      0.28      0.00 
   -2    9    9      0.20      0.00 
   -1    9    9      0.78      0.00 
    0    9    9      0.37      0.00 
    1    9    9      0.02      0.00 
    2    9    9      0.13      0.00 
    3    9    9      0.54      0.00 
    4    9    9      0.19      0.00 
    5    9    9      0.58      0.00 
    6    9    9     -0.04      0.00 
    7    9    9     -0.26      0.00 
    8    9    9     -0.22      0.00 
    9    9    9     -0.20      0.00 
   10    9    9      0.07      0.00 
   11    9    9      0.02      0.00 
   12    9    9     -0.16      0.00 
   13    9    9      0.53      0.00 
   -6   10    9      0.28      0.00 
   -5   10    9     -0.45      0.00 
   -4   10    9     -0.15      0.00 
   -3   10    9      0.08      0.00 
   -2   10    9      0.00      0.00 
   -1   10    9      0.78      0.00 
    0   10    9      0.23      0.00 
    1   10    9      0.14      0.00 
    2   10    9      0.06      0.00 
    3   10    9      0.74      0.00 
    4   10    9      0.03      0.00 
    5   10    9      0.30      0.00 
    6   10    9     -0.16      0.00 
    7   10    9      0.07      0.00 
    8   10    9     -0.53      0.00 
    9   10    9      0.08      0.00 
   10   10    9      0.03      0.00 
   11   10    9     -0.14      0.00 
   12   10    9     -0.20      0.00 
   13   10    9      0.16      0.00 
   -5   11    9     -0.28      0.00 
   -4   11    9     -0.10      0.00 
   -3   11    9      0.08      0.00 
   -2   11    9     -0.32      0.00 
   -1   11    9      0.64      0.00 
    0   11    9      0.23      0.00 
    1   11    9      0.25      0.00 
    2   11    9     -0.18      0.00 
    3   11    9      0.73      0.00 
    4   11    9      0.11      0.00 
    5   11    9      0.19      0.00 
    6   11    9     -0.21      0.00 
    7   11    9      0.17      0.00 
    8   11    9     -0.65      0.00 
    9   11    9      0.25      0.00 
   10   11    9     -0.03      0.00 
   11   11    9      0.04      0.00 
   12   11    9      0.08      0.00 
   -3   12    9     -0.08      0.00 
   -2   12    9     -0.24      0.00 
   -1   12    9      0.13      0.00 
    0   12    9      0.01      0.00 
    1   12    9      0.11      0.00 
    2   12    9     -0.22      0.00 
    3   12    9      0.50      0.00 
    4   12    9      0.18      0.00 
    5   12    9      0.11      0.00 
    6   12    9     -0.08      0.00 
    7   12    9      0.09      0.00 
    8   12    9     -0.41      0.00 
    9   12    9      0.22      0.00 
   10   12    9     -0.07      0.00 
   11   12    9      0.27      0.00 
   12   12    9      0.36      0.00 
   -2   13    9     -0.03      0.00 
   -1   13    9     -0.28      0.00 
    0   13    9     -0.39      0.00 
    1   13    9      0.37      0.00 
    2   13    9      0.08      0.00 
    3   13    9     -0.06      0.00 
    4   13    9      0.21      0.00 
    5   13    9      0.11      0.00 
    6   13    9      0.04      0.00 
    7   13    9     -0.07      0.00 
    8   13    9      0.03      0.00 
    9   13    9      0.19      0.00 
   10   13    9     -0.34      0.00 
   11   13    9      0.35      0.00 
    0   14    9     -0.65      0.00 
    2   14    9      0.29      0.00 
    3   14    9     -0.54      0.00 
    4   14    9      0.20      0.00 
    5   14    9      0.05      0.00 
    6   14    9      0.20      0.00 
    7   14    9     -0.24      0.00 
    8   14    9      0.23      0.00 
    9   14    9      0.18      0.00 
   10   14    9     -0.46      0.00 
    4   15    9      0.24      0.00 
    5   15    9      0.01      0.00 
    6   15    9      0.57      0.00 
    7   15    9     -0.29      0.00 
   -9  -12   10      0.49      0.00 
   -8  -12   10      0.40      0.00 
   -7  -12   10     -0.21      0.00 
   -6  -12   10     -0.07      0.00 
   -5  -12   10      0.43      0.00 
   -4  -12   10      0.00      0.00 
   -3  -12   10      0.16      0.00 
   -2  -12   10      0.11      0.00 
   -1  -12   10     -0.09      0.00 
  -10  -11   10      0.73      0.00 
   -9  -11   10      0.28      0.00 
   -8  -11   10      0.15      0.00 
   -7  -11   10      0.10      0.00 
   -6  -11   10     -0.17      0.00 
   -5  -11   10      0.13      0.00 
   -4  -11   10     -0.08      0.00 
   -3  -11   10      0.18      0.00 
   -2  -11   10     -0.01      0.00 
   -1  -11   10     -0.19      0.00 
    0  -11   10     -0.54      0.00 
    1  -11   10      0.01      0.00 
  -11  -10   10      0.01      0.00 
  -10  -10   10      0.98      0.00 
   -9  -10   10      0.05      0.00 
   -8  -10   10      0.01      0.00 
   -7  -10   10      0.55      0.00 
   -6  -10   10     -0.06      0.00 
   -5  -10   10     -0.43      0.00 
   -4  -10   10      0.04      0.00 
   -3  -10   10      0.38      0.00 
   -2  -10   10     -0.07      0.00 
   -1  -10   10      0.00      0.00 
    0  -10   10     -0.51      0.00 
    1  -10   10     -0.14      0.00 
    2  -10   10      0.35      0.00 
    3  -10   10     -0.06      0.00 
  -12   -9   10     -0.15      0.00 
  -11   -9   10      0.15      0.00 
  -10   -9   10      0.38      0.00 
   -9   -9   10      0.32      0.00 
   -8   -9   10      0.23      0.00 
   -7   -9   10      0.51      0.00 
   -6   -9   10     -0.05      0.00 
   -5   -9   10     -0.86      0.00 
   -4   -9   10      0.17      0.00 
   -3   -9   10      0.42      0.00 
   -2   -9   10      0.15      0.00 
   -1   -9   10     -0.12      0.00 
    0   -9   10     -0.42      0.00 
    1   -9   10     -0.47      0.00 
    2   -9   10      0.65      0.00 
    3   -9   10      0.00      0.00 
    4   -9   10     -0.13      0.00 
    5   -9   10     -0.07      0.00 
  -12   -8   10     -0.03      0.00 
  -11   -8   10     -0.01      0.00 
  -10   -8   10      0.04      0.00 
   -9   -8   10      0.67      0.00 
   -8   -8   10      0.57      0.00 
   -7   -8   10     -0.06      0.00 
   -6   -8   10     -0.03      0.00 
   -5   -8   10     -0.57      0.00 
   -4   -8   10      0.39      0.00 
   -3   -8   10      0.30      0.00 
   -2   -8   10      1.06      0.00 
   -1   -8   10     -0.28      0.00 
    0   -8   10     -0.44      0.00 
    1   -8   10     -0.50      0.00 
    2   -8   10      0.63      0.00 
    3   -8   10      0.33      0.00 
    4   -8   10      0.13      0.00 
    5   -8   10      0.21      0.00 
    6   -8   10     -0.60      0.00 
  -13   -7   10     -0.61      0.00 
  -12   -7   10      0.12      0.00 
  -11   -7   10     -0.37      0.00 
  -10   -7   10     -0.06      0.00 
   -9   -7   10      0.48      0.00 
   -8   -7   10      0.51      0.00 
   -7   -7   10     -0.29      0.00 
   -6   -7   10      0.04      0.00 
   -5   -7   10      0.00      0.00 
   -4   -7   10      0.39      0.00 
   -3   -7   10     -0.14      0.00 
   -2   -7   10      1.79      0.00 
   -1   -7   10     -0.53      0.00 
    0   -7   10     -0.54      0.00 
    1   -7   10     -0.77      0.00 
    2   -7   10      0.07      0.00 
    3   -7   10      0.56      0.00 
    4   -7   10      0.24      0.00 
    5   -7   10      0.20      0.00 
    6   -7   10     -0.51      0.00 
    7   -7   10     -0.11      0.00 
  -13   -6   10      0.03      0.00 
  -12   -6   10      0.21      0.00 
  -11   -6   10     -0.11      0.00 
  -10   -6   10     -0.49      0.00 
   -9   -6   10      0.12      0.00 
   -8   -6   10      0.71      0.00 
   -7   -6   10      0.07      0.00 
   -6   -6   10      0.30      0.00 
   -5   -6   10      0.27      0.00 
   -4   -6   10      0.03      0.00 
   -3   -6   10     -0.31      0.00 
   -2   -6   10      1.90      0.00 
   -1   -6   10     -0.76      0.00 
    0   -6   10     -0.16      0.00 
    1   -6   10     -0.80      0.00 
    2   -6   10     -0.72      0.00 
    3   -6   10      0.57      0.00 
    4   -6   10      0.49      0.00 
    5   -6   10      0.08      0.00 
    6   -6   10      0.04      0.00 
    7   -6   10      0.05      0.00 
    8   -6   10     -0.19      0.00 
  -13   -5   10      0.71      0.00 
  -12   -5   10      0.07      0.00 
  -11   -5   10      0.09      0.00 
  -10   -5   10     -0.75      0.00 
   -9   -5   10     -0.32      0.00 
   -8   -5   10      1.04      0.00 
   -7   -5   10      0.35      0.00 
   -6   -5   10      0.42      0.00 
   -5   -5   10      0.24      0.00 
   -4   -5   10     -0.66      0.00 
   -3   -5   10     -0.47      0.00 
   -2   -5   10      1.77      0.00 
   -1   -5   10     -1.07      0.00 
    0   -5   10      0.43      0.00 
    1   -5   10     -0.66      0.00 
    2   -5   10     -1.42      0.00 
    3   -5   10      0.02      0.00 
    4   -5   10      0.69      0.00 
    5   -5   10     -0.03      0.00 
    6   -5   10      0.20      0.00 
    7   -5   10      0.12      0.00 
    8   -5   10      0.34      0.00 
    9   -5   10     -0.73      0.00 
  -13   -4   10      0.75      0.00 
  -12   -4   10     -0.03      0.00 
  -11   -4   10     -0.05      0.00 
  -10   -4   10     -0.19      0.00 
   -9   -4   10     -0.37      0.00 
   -8   -4   10      0.99      0.00 
   -7   -4   10      0.60      0.00 
   -6   -4   10      0.56      0.00 
   -5   -4   10      0.11      0.00 
   -4   -4   10     -1.16      0.00 
   -3   -4   10     -0.92      0.00 
   -2   -4   10      1.68      0.00 
   -1   -4   10     -0.84      0.00 
    0   -4   10      0.93      0.00 
    1   -4   10     -0.62      0.00 
    2   -4   10     -1.64      0.00 
    3   -4   10     -0.38      0.00 
    4   -4   10      0.64      0.00 
    5   -4   10     -0.09      0.00 
    6   -4   10      0.35      0.00 
    7   -4   10      0.03      0.00 
    8   -4   10      0.93      0.00 
    9   -4   10     -0.56      0.00 
  -13   -3   10      0.20      0.00 
  -12   -3   10      0.06      0.00 
  -11   -3   10     -0.28      0.00 
  -10   -3   10      0.23      0.00 
   -9   -3   10     -0.19      0.00 
   -8   -3   10      0.61      0.00 
   -7   -3   10      0.63      0.00 
   -6   -3   10      0.52      0.00 
   -5   -3   10      0.04      0.00 
   -4   -3   10     -1.25      0.00 
   -3   -3   10     -1.32      0.00 
   -2   -3   10      1.07      0.00 
   -1   -3   10     -0.24      0.00 
    0   -3   10      1.52      0.00 
    1   -3   10     -0.70      0.00 
    2   -3   10     -1.65      0.00 
    3   -3   10     -0.35      0.00 
    4   -3   10      0.07      0.00 
    5   -3   10     -0.06      0.00 
    6   -3   10      0.42      0.00 
    7   -3   10     -0.01      0.00 
    8   -3   10      0.89      0.00 
    9   -3   10     -0.35      0.00 
   10   -3   10      0.18      0.00 
  -13   -2   10      0.00      0.00 
  -12   -2   10      0.26      0.00 
  -11   -2   10     -0.30      0.00 
  -10   -2   10      0.16      0.00 
   -9   -2   10      0.21      0.00 
   -8   -2   10      0.41      0.00 
   -7   -2   10      0.54      0.00 
   -6   -2   10      0.34      0.00 
   -5   -2   10      0.57      0.00 
   -4   -2   10     -0.76      0.00 
   -3   -2   10     -1.37      0.00 
   -2   -2   10      0.17      0.00 
   -1   -2   10     -0.09      0.00 
    0   -2   10      2.80      0.00 
    1   -2   10     -1.15      0.00 
    2   -2   10     -0.94      0.00 
    3   -2   10     -0.71      0.00 
    4   -2   10     -0.44      0.00 
    5   -2   10      0.06      0.00 
    6   -2   10      0.27      0.00 
    7   -2   10     -0.04      0.00 
    8   -2   10      0.69      0.00 
    9   -2   10     -0.32      0.00 
   10   -2   10      0.21      0.00 
   11   -2   10      0.80      0.00 
  -13   -1   10      0.26      0.00 
  -12   -1   10      0.41      0.00 
  -11   -1   10     -0.20      0.00 
  -10   -1   10      0.08      0.00 
   -9   -1   10      0.30      0.00 
   -8   -1   10      0.21      0.00 
   -7   -1   10      0.34      0.00 
   -6   -1   10      0.10      0.00 
   -5   -1   10      0.97      0.00 
   -4   -1   10      0.01      0.00 
   -3   -1   10     -1.06      0.00 
   -2   -1   10     -0.89      0.00 
   -1   -1   10     -0.13      0.00 
    0   -1   10      3.37      0.00 
    1   -1   10     -1.61      0.00 
    2   -1   10      0.04      0.00 
    3   -1   10     -1.11      0.00 
    4   -1   10     -0.83      0.00 
    5   -1   10      0.31      0.00 
    6   -1   10     -0.02      0.00 
    7   -1   10     -0.13      0.00 
    8   -1   10      0.58      0.00 
    9   -1   10     -0.19      0.00 
   10   -1   10     -0.16      0.00 
   11   -1   10      0.68      0.00 
  -12    0   10      0.51      0.00 
  -11    0   10      0.07      0.00 
  -10    0   10      0.04      0.00 
   -9    0   10     -0.05      0.00 
   -8    0   10      0.31      0.00 
   -7    0   10      0.42      0.00 
   -6    0   10      0.09      0.00 
   -5    0   10      0.60      0.00 
   -4    0   10      1.11      0.00 
   -3    0   10     -0.09      0.00 
   -2    0   10     -1.80      0.00 
   -1    0   10      0.06      0.00 
    0    0   10      2.89      0.00 
    1    0   10     -1.60      0.00 
    2    0   10      0.77      0.00 
    3    0   10     -0.97      0.00 
    4    0   10     -0.87      0.00 
    5    0   10      0.54      0.00 
    6    0   10     -0.35      0.00 
    7    0   10     -0.33      0.00 
    8    0   10      0.50      0.00 
    9    0   10      0.05      0.00 
   10    0   10     -0.40      0.00 
   11    0   10      0.39      0.00 
   12    0   10     -0.35      0.00 
  -12    1   10      0.25      0.00 
  -11    1   10      0.26      0.00 
  -10    1   10     -0.27      0.00 
   -9    1   10     -0.27      0.00 
   -8    1   10      0.51      0.00 
   -7    1   10      0.68      0.00 
   -6    1   10     -0.16      0.00 
   -5    1   10     -0.20      0.00 
   -4    1   10      1.78      0.00 
   -3    1   10      0.71      0.00 
   -2    1   10     -2.28      0.00 
   -1    1   10      0.17      0.00 
    0    1   10      2.17      0.00 
    1    1   10     -1.31      0.00 
    2    1   10      1.07      0.00 
    3    1   10     -0.58      0.00 
    4    1   10     -0.67      0.00 
    5    1   10      0.37      0.00 
    6    1   10     -0.44      0.00 
    7    1   10     -0.61      0.00 
    8    1   10      0.79      0.00 
    9    1   10      0.32      0.00 
   10    1   10     -0.20      0.00 
   11    1   10      0.26      0.00 
   12    1   10     -0.31      0.00 
  -12    2   10      0.01      0.00 
  -11    2   10     -0.03      0.00 
  -10    2   10     -0.38      0.00 
   -9    2   10     -0.40      0.00 
   -8    2   10      0.45      0.00 
   -7    2   10      0.74      0.00 
   -6    2   10     -0.39      0.00 
   -5    2   10     -0.16      0.00 
   -4    2   10      1.39      0.00 
   -3    2   10      1.17      0.00 
   -2    2   10     -1.85      0.00 
   -1    2   10      0.43      0.00 
    0    2   10      1.40      0.00 
    1    2   10     -0.73      0.00 
    2    2   10      1.32      0.00 
    3    2   10     -0.05      0.00 
    4    2   10     -0.53      0.00 
    5    2   10      0.03      0.00 
    6    2   10     -0.19      0.00 
    7    2   10     -0.44      0.00 
    8    2   10      0.90      0.00 
    9    2   10      0.49      0.00 
   10    2   10     -0.20      0.00 
   11    2   10      0.27      0.00 
   12    2   10     -0.19      0.00 
   13    2   10     -0.22      0.00 
  -11    3   10     -0.38      0.00 
  -10    3   10     -0.45      0.00 
   -9    3   10     -0.74      0.00 
   -8    3   10      0.01      0.00 
   -7    3   10      0.64      0.00 
   -6    3   10     -0.39      0.00 
   -5    3   10      0.23      0.00 
   -4    3   10      0.76      0.00 
   -3    3   10      0.94      0.00 
   -2    3   10     -0.72      0.00 
   -1    3   10      0.36      0.00 
    0    3   10      0.56      0.00 
    1    3   10     -0.15      0.00 
    2    3   10      1.49      0.00 
    3    3   10      0.21      0.00 
    4    3   10     -0.40      0.00 
    5    3   10     -0.19      0.00 
    6    3   10     -0.24      0.00 
    7    3   10      0.13      0.00 
    8    3   10      0.41      0.00 
    9    3   10      0.26      0.00 
   10    3   10     -0.16      0.00 
   11    3   10      0.33      0.00 
   12    3   10      0.24      0.00 
   13    3   10      0.09      0.00 
  -11    4   10     -0.10      0.00 
  -10    4   10     -0.39      0.00 
   -9    4   10     -0.89      0.00 
   -8    4   10     -0.36      0.00 
   -7    4   10      0.84      0.00 
   -6    4   10     -0.56      0.00 
   -5    4   10      0.58      0.00 
   -4    4   10      0.63      0.00 
   -3    4   10      0.93      0.00 
   -2    4   10      0.00      0.00 
   -1    4   10      0.68      0.00 
    0    4   10      0.07      0.00 
    1    4   10      0.15      0.00 
    2    4   10      1.24      0.00 
    3    4   10      0.40      0.00 
    4    4   10      0.05      0.00 
    5    4   10     -0.04      0.00 
    6    4   10     -0.52      0.00 
    7    4   10      0.37      0.00 
    8    4   10      0.07      0.00 
    9    4   10     -0.07      0.00 
   10    4   10      0.23      0.00 
   11    4   10      0.19      0.00 
   12    4   10      0.66      0.00 
   13    4   10      0.14      0.00 
  -10    5   10     -0.26      0.00 
   -9    5   10     -0.85      0.00 
   -8    5   10     -0.61      0.00 
   -7    5   10      0.81      0.00 
   -6    5   10     -0.63      0.00 
   -5    5   10      0.64      0.00 
   -4    5   10      0.60      0.00 
   -3    5   10      1.11      0.00 
   -2    5   10      0.03      0.00 
   -1    5   10      0.93      0.00 
    0    5   10      0.03      0.00 
    1    5   10     -0.27      0.00 
    2    5   10      0.82      0.00 
    3    5   10      0.53      0.00 
    4    5   10      0.41      0.00 
    5    5   10     -0.01      0.00 
    6    5   10     -0.56      0.00 
    7    5   10     -0.14      0.00 
    8    5   10     -0.18      0.00 
    9    5   10      0.16      0.00 
   10    5   10      0.24      0.00 
   11    5   10     -0.13      0.00 
   12    5   10      0.50      0.00 
   13    5   10      0.13      0.00 
   -9    6   10     -0.20      0.00 
   -8    6   10     -0.43      0.00 
   -7    6   10      0.59      0.00 
   -6    6   10     -0.02      0.00 
   -5    6   10      0.63      0.00 
   -4    6   10      0.30      0.00 
   -3    6   10      1.18      0.00 
   -2    6   10      0.01      0.00 
   -1    6   10      0.76      0.00 
    0    6   10      0.27      0.00 
    1    6   10     -0.30      0.00 
    2    6   10      0.41      0.00 
    3    6   10      0.54      0.00 
    4    6   10      0.25      0.00 
    5    6   10      0.20      0.00 
    6    6   10     -0.31      0.00 
    7    6   10     -0.58      0.00 
    8    6   10     -0.10      0.00 
    9    6   10      0.60      0.00 
   10    6   10      0.27      0.00 
   11    6   10     -0.35      0.00 
   12    6   10      0.30      0.00 
   13    6   10      0.32      0.00 
   -9    7   10      0.17      0.00 
   -8    7   10     -0.41      0.00 
   -7    7   10      0.04      0.00 
   -6    7   10      0.35      0.00 
   -5    7   10      0.36      0.00 
   -4    7   10     -0.19      0.00 
   -3    7   10      0.86      0.00 
   -2    7   10     -0.03      0.00 
   -1    7   10      0.55      0.00 
    0    7   10      0.47      0.00 
    1    7   10      0.01      0.00 
    2    7   10     -0.17      0.00 
    3    7   10      0.35      0.00 
    4    7   10     -0.03      0.00 
    5    7   10      0.73      0.00 
    6    7   10     -0.29      0.00 
    7    7   10     -0.49      0.00 
    8    7   10     -0.05      0.00 
    9    7   10      0.40      0.00 
   10    7   10      0.23      0.00 
   11    7   10     -0.25      0.00 
   12    7   10      0.10      0.00 
   13    7   10      0.47      0.00 
   -8    8   10     -0.34      0.00 
   -7    8   10     -0.17      0.00 
   -6    8   10      0.57      0.00 
   -5    8   10     -0.05      0.00 
   -4    8   10     -0.16      0.00 
   -3    8   10      0.49      0.00 
   -2    8   10      0.18      0.00 
   -1    8   10      0.71      0.00 
    0    8   10      0.67      0.00 
    1    8   10     -0.18      0.00 
    2    8   10     -0.16      0.00 
    3    8   10      0.38      0.00 
    4    8   10      0.00      0.00 
    5    8   10      0.88      0.00 
    6    8   10     -0.22      0.00 
    7    8   10     -0.23      0.00 
    8    8   10     -0.18      0.00 
    9    8   10     -0.10      0.00 
   10    8   10      0.33      0.00 
   11    8   10     -0.03      0.00 
   12    8   10      0.02      0.00 
   13    8   10      0.56      0.00 
   -7    9   10     -0.21      0.00 
   -6    9   10      0.36      0.00 
   -5    9   10     -0.72      0.00 
   -4    9   10     -0.13      0.00 
   -3    9   10      0.31      0.00 
   -2    9   10      0.13      0.00 
   -1    9   10      0.95      0.00 
    0    9   10      0.37      0.00 
    1    9   10     -0.19      0.00 
    2    9   10     -0.03      0.00 
    3    9   10      0.61      0.00 
    4    9   10     -0.15      0.00 
    5    9   10      0.49      0.00 
    6    9   10     -0.03      0.00 
    7    9   10     -0.03      0.00 
    8    9   10     -0.38      0.00 
    9    9   10     -0.16      0.00 
   10    9   10      0.26      0.00 
   11    9   10     -0.09      0.00 
   12    9   10     -0.13      0.00 
   13    9   10      0.43      0.00 
   -6   10   10      0.38      0.00 
   -5   10   10     -0.95      0.00 
   -4   10   10      0.05      0.00 
   -3   10   10      0.38      0.00 
   -2   10   10      0.00      0.00 
   -1   10   10      0.92      0.00 
    0   10   10      0.33      0.00 
    1   10   10      0.27      0.00 
    2   10   10      0.07      0.00 
    3   10   10      0.77      0.00 
    4   10   10     -0.16      0.00 
    5   10   10      0.23      0.00 
    6   10   10     -0.05      0.00 
    7   10   10      0.16      0.00 
    8   10   10     -0.51      0.00 
    9   10   10      0.14      0.00 
   10   10   10     -0.11      0.00 
   11   10   10     -0.09      0.00 
   12   10   10     -0.18      0.00 
   13   10   10      0.15      0.00 
   -5   11   10     -0.75      0.00 
   -4   11   10     -0.12      0.00 
   -3   11   10      0.26      0.00 
   -2   11   10     -0.29      0.00 
   -1   11   10      0.56      0.00 
    0   11   10      0.22      0.00 
    1   11   10      0.27      0.00 
    2   11   10      0.06      0.00 
    3   11   10      0.68      0.00 
    4   11   10     -0.11      0.00 
    5   11   10     -0.05      0.00 
    6   11   10     -0.12      0.00 
    7   11   10      0.08      0.00 
    8   11   10     -0.44      0.00 
    9   11   10      0.31      0.00 
   10   11   10     -0.15      0.00 
   11   11   10      0.05      0.00 
   12   11   10      0.02      0.00 
   -3   12   10      0.33      0.00 
   -2   12   10     -0.17      0.00 
   -1   12   10      0.16      0.00 
    0   12   10     -0.11      0.00 
    1   12   10      0.19      0.00 
    2   12   10      0.22      0.00 
    3   12   10      0.47      0.00 
    4   12   10     -0.11      0.00 
    5   12   10     -0.12      0.00 
    6   12   10     -0.02      0.00 
    7   12   10     -0.07      0.00 
    8   12   10     -0.23      0.00 
    9   12   10      0.37      0.00 
   10   12   10     -0.04      0.00 
   11   12   10      0.33      0.00 
   12   12   10      0.07      0.00 
   -2   13   10      0.08      0.00 
   -1   13   10     -0.47      0.00 
    0   13   10     -0.45      0.00 
    1   13   10      0.33      0.00 
    2   13   10      0.26      0.00 
    3   13   10     -0.19      0.00 
    4   13   10     -0.06      0.00 
    5   13   10     -0.12      0.00 
    6   13   10     -0.01      0.00 
    7   13   10     -0.20      0.00 
    8   13   10      0.09      0.00 
    9   13   10      0.37      0.00 
   10   13   10     -0.13      0.00 
   11   13   10      0.52      0.00 
    1   14   10      0.67      0.00 
    2   14   10      0.13      0.00 
    3   14   10     -0.53      0.00 
    4   14   10      0.15      0.00 
    5   14   10     -0.05      0.00 
    6   14   10      0.23      0.00 
    7   14   10     -0.18      0.00 
    8   14   10      0.32      0.00 
    5   15   10      0.03      0.00 
    6   15   10      0.40      0.00 
   -8  -12   11      0.04      0.00 
   -7  -12   11     -0.17      0.00 
   -6  -12   11     -0.26      0.00 
   -5  -12   11      0.35      0.00 
   -4  -12   11     -0.36      0.00 
   -3  -12   11      0.06      0.00 
   -2  -12   11      0.27      0.00 
  -10  -11   11      0.67      0.00 
   -9  -11   11      0.06      0.00 
   -8  -11   11     -0.06      0.00 
   -7  -11   11      0.30      0.00 
   -6  -11   11     -0.37      0.00 
   -5  -11   11      0.28      0.00 
   -4  -11   11     -0.31      0.00 
   -3  -11   11      0.23      0.00 
   -2  -11   11      0.11      0.00 
   -1  -11   11     -0.05      0.00 
    0  -11   11     -0.58      0.00 
    1  -11   11     -0.16      0.00 
  -11  -10   11      0.37      0.00 
  -10  -10   11      0.71      0.00 
   -9  -10   11     -0.10      0.00 
   -8  -10   11     -0.04      0.00 
   -7  -10   11      0.76      0.00 
   -6  -10   11     -0.31      0.00 
   -5  -10   11     -0.39      0.00 
   -4  -10   11     -0.05      0.00 
   -3  -10   11      0.15      0.00 
   -2  -10   11     -0.11      0.00 
   -1  -10   11     -0.01      0.00 
    0  -10   11     -0.66      0.00 
    1  -10   11     -0.40      0.00 
    2  -10   11      0.42      0.00 
    3  -10   11     -0.07      0.00 
  -12   -9   11      0.11      0.00 
  -11   -9   11      0.44      0.00 
  -10   -9   11      0.31      0.00 
   -9   -9   11      0.40      0.00 
   -8   -9   11      0.15      0.00 
   -7   -9   11      0.69      0.00 
   -6   -9   11     -0.01      0.00 
   -5   -9   11     -0.96      0.00 
   -4   -9   11      0.26      0.00 
   -3   -9   11      0.35      0.00 
   -2   -9   11      0.14      0.00 
   -1   -9   11     -0.15      0.00 
    0   -9   11     -0.36      0.00 
    1   -9   11     -0.42      0.00 
    2   -9   11      0.85      0.00 
    3   -9   11     -0.21      0.00 
    4   -9   11      0.08      0.00 
  -12   -8   11      0.10      0.00 
  -11   -8   11      0.09      0.00 
  -10   -8   11     -0.06      0.00 
   -9   -8   11      0.75      0.00 
   -8   -8   11      0.08      0.00 
   -7   -8   11      0.24      0.00 
   -6   -8   11      0.15      0.00 
   -5   -8   11     -0.80      0.00 
   -4   -8   11      0.17      0.00 
   -3   -8   11      0.41      0.00 
   -2   -8   11      0.82      0.00 
   -1   -8   11     -0.68      0.00 
    0   -8   11     -0.16      0.00 
    1   -8   11     -0.55      0.00 
    2   -8   11      0.72      0.00 
    3   -8   11     -0.14      0.00 
    4   -8   11      0.30      0.00 
    5   -8   11      0.14      0.00 
  -12   -7   11      0.27      0.00 
  -11   -7   11     -0.18      0.00 
  -10   -7   11     -0.24      0.00 
   -9   -7   11      0.70      0.00 
   -8   -7   11      0.22      0.00 
   -7   -7   11      0.03      0.00 
   -6   -7   11      0.37      0.00 
   -5   -7   11     -0.11      0.00 
   -4   -7   11     -0.22      0.00 
   -3   -7   11      0.33      0.00 
   -2   -7   11      1.44      0.00 
   -1   -7   11     -0.84      0.00 
    0   -7   11     -0.11      0.00 
    1   -7   11     -0.77      0.00 
    2   -7   11      0.17      0.00 
    3   -7   11      0.45      0.00 
    4   -7   11      0.29      0.00 
    5   -7   11      0.14      0.00 
    6   -7   11      0.10      0.00 
    7   -7   11     -0.03      0.00 
  -13   -6   11      0.03      0.00 
  -12   -6   11      0.49      0.00 
  -11   -6   11     -0.20      0.00 
  -10   -6   11     -0.80      0.00 
   -9   -6   11      0.36      0.00 
   -8   -6   11      0.60      0.00 
   -7   -6   11     -0.10      0.00 
   -6   -6   11      0.48      0.00 
   -5   -6   11      0.30      0.00 
   -4   -6   11     -0.78      0.00 
   -3   -6   11      0.33      0.00 
   -2   -6   11      1.39      0.00 
   -1   -6   11     -0.88      0.00 
    0   -6   11      0.11      0.00 
    1   -6   11     -0.88      0.00 
    2   -6   11     -0.69      0.00 
    3   -6   11      0.56      0.00 
    4   -6   11      0.38      0.00 
    5   -6   11     -0.04      0.00 
    6   -6   11      0.53      0.00 
    7   -6   11      0.27      0.00 
    8   -6   11     -0.34      0.00 
  -13   -5   11      0.64      0.00 
  -12   -5   11      0.22      0.00 
  -11   -5   11      0.11      0.00 
  -10   -5   11     -0.99      0.00 
   -9   -5   11      0.18      0.00 
   -8   -5   11      0.96      0.00 
   -7   -5   11      0.04      0.00 
   -6   -5   11      0.64      0.00 
   -5   -5   11      0.35      0.00 
   -4   -5   11     -1.06      0.00 
   -3   -5   11      0.19      0.00 
   -2   -5   11      1.06      0.00 
   -1   -5   11     -1.06      0.00 
    0   -5   11      0.63      0.00 
    1   -5   11     -0.80      0.00 
    2   -5   11     -1.38      0.00 
    3   -5   11      0.11      0.00 
    4   -5   11      0.61      0.00 
    5   -5   11     -0.01      0.00 
    6   -5   11      0.48      0.00 
    7   -5   11      0.67      0.00 
    8   -5   11      0.19      0.00 
  -13   -4   11      0.63      0.00 
  -12   -4   11     -0.09      0.00 
  -11   -4   11      0.13      0.00 
  -10   -4   11     -0.33      0.00 
   -9   -4   11     -0.04      0.00 
   -8   -4   11      0.75      0.00 
   -7   -4   11      0.40      0.00 
   -6   -4   11      0.54      0.00 
   -5   -4   11      0.12      0.00 
   -4   -4   11     -1.21      0.00 
   -3   -4   11     -0.28      0.00 
   -2   -4   11      0.60      0.00 
   -1   -4   11     -0.87      0.00 
    0   -4   11      0.95      0.00 
    1   -4   11     -0.83      0.00 
    2   -4   11     -1.43      0.00 
    3   -4   11     -0.19      0.00 
    4   -4   11      0.47      0.00 
    5   -4   11      0.08      0.00 
    6   -4   11      0.42      0.00 
    7   -4   11      0.83      0.00 
    8   -4   11      0.52      0.00 
    9   -4   11     -0.54      0.00 
  -13   -3   11      0.18      0.00 
  -12   -3   11      0.07      0.00 
  -11   -3   11     -0.14      0.00 
  -10   -3   11      0.25      0.00 
   -9   -3   11     -0.04      0.00 
   -8   -3   11      0.49      0.00 
   -7   -3   11      0.66      0.00 
   -6   -3   11      0.37      0.00 
   -5   -3   11      0.08      0.00 
   -4   -3   11     -1.03      0.00 
   -3   -3   11     -0.69      0.00 
   -2   -3   11      0.01      0.00 
   -1   -3   11     -0.18      0.00 
    0   -3   11      1.32      0.00 
    1   -3   11     -1.01      0.00 
    2   -3   11     -0.96      0.00 
    3   -3   11     -0.42      0.00 
    4   -3   11     -0.07      0.00 
    5   -3   11      0.06      0.00 
    6   -3   11      0.41      0.00 
    7   -3   11      0.66      0.00 
    8   -3   11      0.29      0.00 
    9   -3   11     -0.24      0.00 
   10   -3   11      0.22      0.00 
  -13   -2   11      0.12      0.00 
  -12   -2   11      0.22      0.00 
  -11   -2   11     -0.24      0.00 
  -10   -2   11      0.16      0.00 
   -9   -2   11      0.21      0.00 
   -8   -2   11      0.36      0.00 
   -7   -2   11      0.45      0.00 
   -6   -2   11      0.06      0.00 
   -5   -2   11      0.43      0.00 
   -4   -2   11     -0.83      0.00 
   -3   -2   11     -1.04      0.00 
   -2   -2   11     -0.77      0.00 
   -1   -2   11      0.59      0.00 
    0   -2   11      1.64      0.00 
    1   -2   11     -1.19      0.00 
    2   -2   11     -0.50      0.00 
    3   -2   11     -0.85      0.00 
    4   -2   11     -0.58      0.00 
    5   -2   11      0.34      0.00 
    6   -2   11      0.08      0.00 
    7   -2   11      0.53      0.00 
    8   -2   11      0.17      0.00 
    9   -2   11     -0.20      0.00 
   10   -2   11      0.35      0.00 
  -12   -1   11      0.41      0.00 
  -11   -1   11     -0.05      0.00 
  -10   -1   11     -0.01      0.00 
   -9   -1   11      0.23      0.00 
   -8   -1   11      0.23      0.00 
   -7   -1   11      0.33      0.00 
   -6   -1   11     -0.12      0.00 
   -5   -1   11      0.94      0.00 
   -4   -1   11     -0.25      0.00 
   -3   -1   11     -1.11      0.00 
   -2   -1   11     -1.13      0.00 
   -1   -1   11      1.08      0.00 
    0   -1   11      1.60      0.00 
    1   -1   11     -1.40      0.00 
    2   -1   11      0.31      0.00 
    3   -1   11     -1.35      0.00 
    4   -1   11     -0.61      0.00 
    5   -1   11      0.53      0.00 
    6   -1   11     -0.39      0.00 
    7   -1   11      0.26      0.00 
    8   -1   11      0.24      0.00 
    9   -1   11     -0.29      0.00 
   10   -1   11     -0.08      0.00 
   11   -1   11      0.42      0.00 
  -12    0   11      0.53      0.00 
  -11    0   11      0.33      0.00 
  -10    0   11     -0.30      0.00 
   -9    0   11     -0.08      0.00 
   -8    0   11      0.35      0.00 
   -7    0   11      0.49      0.00 
   -6    0   11     -0.28      0.00 
   -5    0   11      0.74      0.00 
   -4    0   11      0.84      0.00 
   -3    0   11     -0.88      0.00 
   -2    0   11     -1.44      0.00 
   -1    0   11      1.25      0.00 
    0    0   11      0.81      0.00 
    1    0   11     -1.00      0.00 
    2    0   11      0.64      0.00 
    3    0   11     -1.23      0.00 
    4    0   11     -0.60      0.00 
    5    0   11      0.55      0.00 
    6    0   11     -0.80      0.00 
    7    0   11     -0.12      0.00 
    8    0   11      0.61      0.00 
    9    0   11     -0.15      0.00 
   10    0   11     -0.23      0.00 
   11    0   11      0.23      0.00 
   12    0   11     -0.31      0.00 
  -12    1   11      0.35      0.00 
  -11    1   11      0.50      0.00 
  -10    1   11     -0.57      0.00 
   -9    1   11     -0.21      0.00 
   -8    1   11      0.58      0.00 
   -7    1   11      0.65      0.00 
   -6    1   11     -0.54      0.00 
   -5    1   11      0.37      0.00 
   -4    1   11      1.61      0.00 
   -3    1   11     -0.23      0.00 
   -2    1   11     -1.75      0.00 
   -1    1   11      1.40      0.00 
    0    1   11      0.03      0.00 
    1    1   11     -0.21      0.00 
    2    1   11      0.48      0.00 
    3    1   11     -0.62      0.00 
    4    1   11     -0.51      0.00 
    5    1   11      0.60      0.00 
    6    1   11     -0.95      0.00 
    7    1   11     -0.38      0.00 
    8    1   11      1.16      0.00 
    9    1   11      0.09      0.00 
   10    1   11     -0.19      0.00 
   11    1   11      0.09      0.00 
   12    1   11     -0.52      0.00 
  -12    2   11     -0.07      0.00 
  -11    2   11      0.05      0.00 
  -10    2   11     -0.57      0.00 
   -9    2   11     -0.31      0.00 
   -8    2   11      0.28      0.00 
   -7    2   11      0.66      0.00 
   -6    2   11     -0.64      0.00 
   -5    2   11      0.39      0.00 
   -4    2   11      1.30      0.00 
   -3    2   11      0.23      0.00 
   -2    2   11     -1.39      0.00 
   -1    2   11      1.26      0.00 
    0    2   11     -0.34      0.00 
    1    2   11      0.24      0.00 
    2    2   11      0.60      0.00 
    3    2   11     -0.13      0.00 
    4    2   11     -0.40      0.00 
    5    2   11      0.37      0.00 
    6    2   11     -0.69      0.00 
    7    2   11     -0.33      0.00 
    8    2   11      1.18      0.00 
    9    2   11      0.19      0.00 
   10    2   11     -0.07      0.00 
   11    2   11      0.11      0.00 
   12    2   11     -0.17      0.00 
  -11    3   11     -0.11      0.00 
  -10    3   11     -0.32      0.00 
   -9    3   11     -0.65      0.00 
   -8    3   11     -0.09      0.00 
   -7    3   11      0.76      0.00 
   -6    3   11     -0.61      0.00 
   -5    3   11      0.64      0.00 
   -4    3   11      0.54      0.00 
   -3    3   11      0.70      0.00 
   -2    3   11     -0.79      0.00 
   -1    3   11      1.32      0.00 
    0    3   11     -0.61      0.00 
    1    3   11      0.62      0.00 
    2    3   11      0.67      0.00 
    3    3   11      0.28      0.00 
    4    3   11     -0.35      0.00 
    5    3   11      0.22      0.00 
    6    3   11     -0.43      0.00 
    7    3   11      0.23      0.00 
    8    3   11      0.39      0.00 
    9    3   11      0.15      0.00 
   10    3   11      0.19      0.00 
   11    3   11      0.40      0.00 
   12    3   11      0.25      0.00 
   13    3   11     -0.03      0.00 
  -11    4   11      0.01      0.00 
  -10    4   11     -0.30      0.00 
   -9    4   11     -1.22      0.00 
   -8    4   11     -0.30      0.00 
   -7    4   11      0.75      0.00 
   -6    4   11     -0.69      0.00 
   -5    4   11      0.58      0.00 
   -4    4   11      0.50      0.00 
   -3    4   11      0.87      0.00 
   -2    4   11     -0.49      0.00 
   -1    4   11      1.31      0.00 
    0    4   11     -0.54      0.00 
    1    4   11      0.47      0.00 
    2    4   11      0.49      0.00 
    3    4   11      0.63      0.00 
    4    4   11     -0.13      0.00 
    5    4   11      0.24      0.00 
    6    4   11     -0.53      0.00
[truncated: 473,698 more chars]
